# Supplementary material for: 4,4′-[4,4′-Sulfonyl­bis­(p-phenyl­ene­oxy)]dibutanoic acid
Source: Acta Crystallogr Sect E Struct Rep Online. 2011 Apr 7;67(Pt 5):o1048. doi: 10.1107/S1600536811011871 (PMC3089177; doi:10.1107/S1600536811011871)
Supplement: Supplementary file 1 [file e-67-o1048-sup1.cif]

##############################################################################
#                                                                            #
# This CIF contains the data in a paper accepted for publication in          #
# Acta Crystallographica Section E. It conforms to the requirements of       #
# Notes for Authors for Acta Crystallographica Section E, and has been       #
# peer reviewed under the auspices of the IUCr Commission on Journals.       #
#                                                                            #
# Full details of the Crystallographic Information File format               #
# are given in the paper "The Crystallographic Information File (CIF):       #
# a New Standard Archive File for Crystallography" by S. R. Hall, F. H.      #
# Allen and I. D. Brown [Acta Cryst. (1991), A47, 655-685].                  #
#                                                                            #
# The current version of the core CIF dictionary is obtainable from          #
# ftp://ftp.iucr.org/pub/cif_core.dic.                                       #
#                                                                            #
# Software is freely available for graphical display of the structure(s)     #
# in this CIF. For information consult the CIF software page                 #
# http://www.iucr.org/resources/cif/software.                                #
#                                                                            #
# This file may be used for bona fide research purposes within the           #
# scientific community so long as proper attribution is given to the journal # 
# article from which it was obtained.                                        #
#                                                                            #
##############################################################################
data_global
_audit_creation_method     'SHELXL-97'
_journal_date_recd_electronic     2011-03-16
_journal_date_accepted     2011-03-30
_journal_name_full     'Acta Crystallographica, Section E'
_journal_year     2011
_journal_volume     67
_journal_issue      5
_journal_page_first     o1048
_journal_page_last     o1048
_journal_paper_category     QO
_journal_coeditor_code     PK2315
_publ_contact_author_name     'Dr. Chun-Yan Fu'
_publ_contact_author_address
;
Shaoyang Medical College Level Specialty School Department of Pharmacy,
Shaoyang, Hunan 422000
People^'^s Republic of China
;
_publ_contact_author_email     chunyanfu@tom.com
_publ_contact_author_fax     '86 739 5308383 '
_publ_contact_author_phone     '86 739 5320715 '
_publ_section_title
;
4,4'-[4,4'-Sulfonylbis(<i>p</i>-phenyleneoxy)]dibutanoic acid
;
loop_
    _publ_author_name
    _publ_author_footnote
    _publ_author_address
    'Chun-Yan Fu' ?
;
Shaoyang Medical College Level Specialty School, Department of Pharmacy,
Shaoyang, Hunan 422000
People's Republic of China
;
    'Yong-Hui Liu ' ?
;
Red Cross Hospital at Xinshao County of Hunan Province,
Shaoyang, Hunan 422000
People's Republic of China
;
    'Zhong-Liu Zhou' ?
;
Chemistry Science and Technology School,
Zhanjiang Normal University
Zhanjiang, Guangdong 524048
People's Republic of China
;
    'Hong Tang' ?
;
Shaoyang Medical College Level Specialty School, Department of Pharmacy,
Shaoyang, Hunan 422000
People's Republic of China
;
data_I
_audit_creation_method     SHELXL-97
_chemical_name_systematic
;
4,4'-[4,4'-Sulfonylbis(<i>p</i>-phenyleneoxy)]dibutanoic acid
;
_chemical_name_common     ?
_chemical_formula_moiety     'C20 H22 O8 S'
_chemical_formula_sum     'C20 H22 O8 S'
_chemical_formula_iupac     'C20 H22 O8 S'
_chemical_formula_weight     422.45
_chemical_melting_point     ?
_symmetry_cell_setting     monoclinic
_symmetry_space_group_name_H-M     'C 2/c'
_symmetry_space_group_name_Hall     '-C 2yc'
loop_
    _symmetry_equiv_pos_as_xyz
    'x, y, z'
    '-x, y, -z+1/2'
    'x+1/2, y+1/2, z'
    '-x+1/2, y+1/2, -z+1/2'
    '-x, -y, -z'
    'x, -y, z-1/2'
    '-x+1/2, -y+1/2, -z'
    'x+1/2, -y+1/2, z-1/2'
_cell_length_a     30.945(7)
_cell_length_b     8.0964(18)
_cell_length_c     16.032(3)
_cell_angle_alpha     90.00
_cell_angle_beta     94.711(5)
_cell_angle_gamma     90.00
_cell_volume     4003.1(15)
_cell_formula_units_Z     8
_cell_measurement_reflns_used     2472
_cell_measurement_theta_min     2.55
_cell_measurement_theta_max     23.56
_cell_measurement_temperature     296(2)
_exptl_crystal_description     block
_exptl_crystal_colour     colorless
_exptl_crystal_size_max     0.20
_exptl_crystal_size_mid     0.18
_exptl_crystal_size_min     0.12
_exptl_crystal_density_diffrn     1.402
_exptl_crystal_density_meas     ?
_exptl_crystal_density_method     'not measured'
_exptl_crystal_F_000     1776
_exptl_absorpt_coefficient_mu     0.207
_exptl_absorpt_correction_type     multi-scan
_exptl_absorpt_process_details     '(SADABS; Sheldrick, 1996)'
_exptl_absorpt_correction_T_min     0.959
_exptl_absorpt_correction_T_max     0.975
_exptl_special_details     ?
_diffrn_ambient_temperature     296(2)
_diffrn_radiation_type     MoK\a
_diffrn_radiation_wavelength     0.71073
_diffrn_radiation_source     'fine-focus sealed tube'
_diffrn_radiation_monochromator     graphite
_diffrn_measurement_device_type
                                 'Bruker SMART CCD area-detector diffractometer'
_diffrn_measurement_method     '\f and \w scans'
_diffrn_detector_area_resol_mean     ?
_diffrn_reflns_number     12299
_diffrn_reflns_av_R_equivalents     0.0411
_diffrn_reflns_av_sigmaI/netI     0.0516
_diffrn_reflns_theta_min     2.55
_diffrn_reflns_theta_max     27.05
_diffrn_reflns_theta_full     27.05
_diffrn_measured_fraction_theta_max     0.990
_diffrn_measured_fraction_theta_full     0.990
_diffrn_reflns_limit_h_min     -39
_diffrn_reflns_limit_h_max     35
_diffrn_reflns_limit_k_min     -10
_diffrn_reflns_limit_k_max     8
_diffrn_reflns_limit_l_min     -20
_diffrn_reflns_limit_l_max     20
_diffrn_standards_number     0
_diffrn_standards_interval_count     .
_diffrn_standards_interval_time     .
_diffrn_standards_decay_%     ?
_refine_special_details
;
 Refinement of F^2^ against ALL reflections.  The weighted R-factor wR and
 goodness of fit S are based on F^2^, conventional R-factors R are based
 on F, with F set to zero for negative F^2^. The threshold expression of
 F^2^ > 2\s(F^2^) is used only for calculating R-factors(gt) etc. and is
 not relevant to the choice of reflections for refinement.  R-factors based
 on F^2^ are statistically about twice as large as those based on F, and R-
 factors based on ALL data will be even larger.
;
_reflns_number_total     4362
_reflns_number_gt     2927
_reflns_threshold_expression     >2\s(I)
_refine_ls_structure_factor_coef     Fsqd
_refine_ls_matrix_type     full
_refine_ls_R_factor_all     0.0771
_refine_ls_R_factor_gt     0.0452
_refine_ls_wR_factor_gt     0.1180
_refine_ls_wR_factor_ref     0.1385
_refine_ls_goodness_of_fit_ref     1.001
_refine_ls_restrained_S_all     1.004
_refine_ls_number_reflns     4362
_refine_ls_number_parameters     327
_refine_ls_number_restraints     19
_refine_ls_hydrogen_treatment     constr
_refine_ls_weighting_scheme     calc
_refine_ls_weighting_details
                 'calc w=1/[\s^2^(Fo^2^)+(0.0760P)^2^] where P=(Fo^2^+2Fc^2^)/3'
_atom_sites_solution_hydrogens     geom
_atom_sites_solution_primary     direct
_atom_sites_solution_secondary     difmap
_refine_ls_shift/su_max     0.000
_refine_ls_shift/su_mean     0.000
_refine_diff_density_max     0.299
_refine_diff_density_min     -0.210
_refine_ls_extinction_method     none
_refine_ls_extinction_coef     ?
loop_
    _atom_type_symbol
    _atom_type_description
    _atom_type_scat_dispersion_real
    _atom_type_scat_dispersion_imag
    _atom_type_scat_source
    'C' 'C' 0.0033 0.0016
                         'International Tables Vol C Tables 4.2.6.8 and 6.1.1.4'
    'H' 'H' 0.0000 0.0000
                         'International Tables Vol C Tables 4.2.6.8 and 6.1.1.4'
    'O' 'O' 0.0106 0.0060
                         'International Tables Vol C Tables 4.2.6.8 and 6.1.1.4'
    'S' 'S' 0.1246 0.1234
                         'International Tables Vol C Tables 4.2.6.8 and 6.1.1.4'
_computing_data_collection     'SMART (Bruker, 2007)'
_computing_cell_refinement     'SAINT (Bruker, 2007)'
_computing_data_reduction     'SAINT (Bruker, 2007)'
_computing_structure_solution     'SHELXS97 (Sheldrick, 2008)'
_computing_structure_refinement     'SHELXL97 (Sheldrick, 2008)'
_computing_molecular_graphics     'SHELXTL (Sheldrick, 2008)'
_computing_publication_material     'SHELXTL (Sheldrick, 2008)'
loop_
    _atom_site_type_symbol
    _atom_site_label
    _atom_site_fract_x
    _atom_site_fract_y
    _atom_site_fract_z
    _atom_site_U_iso_or_equiv
    _atom_site_adp_type
    _atom_site_calc_flag
    _atom_site_refinement_flags
    _atom_site_occupancy
    _atom_site_symmetry_multiplicity
    _atom_site_disorder_assembly
    _atom_site_disorder_group
    S S1 0.340925(17) 0.09320(6) 0.19395(3) 0.04130(18) Uani d . 1 1 . .
    O O1 0.21477(5) 0.09741(18) 0.44895(9) 0.0480(4) Uani d . 1 1 . .
    O O2 0.13002(5) -0.23795(19) 0.54170(11) 0.0623(5) Uani d . 1 1 . .
    O O3 0.08084(6) -0.0961(2) 0.46295(12) 0.0643(5) Uani d . 1 1 . .
    H H3 0.0708 -0.1887 0.4537 0.096 Uiso calc R 1 1 . .
    O O4 0.31868(5) 0.1453(2) 0.11609(9) 0.0593(5) Uani d . 1 1 . .
    O O5 0.36503(5) -0.05895(19) 0.19703(11) 0.0557(4) Uani d . 1 1 . .
    C C1 0.21744(7) -0.0104(3) 0.52061(13) 0.0467(5) Uani d . 1 1 . .
    H H1A 0.2459 -0.0025 0.5507 0.056 Uiso calc R 1 1 . .
    H H1B 0.2126 -0.1240 0.5031 0.056 Uiso calc R 1 1 . .
    C C2 0.18298(7) 0.0436(3) 0.57577(14) 0.0512(6) Uani d . 1 1 . .
    H H2A 0.1909 0.1511 0.5990 0.061 Uiso calc R 1 1 . .
    H H2B 0.1826 -0.0333 0.6221 0.061 Uiso calc R 1 1 . .
    C C3 0.13776(7) 0.0545(3) 0.53276(15) 0.0462(5) Uani d . 1 1 . .
    H H3A 0.1198 0.1173 0.5682 0.055 Uiso calc R 1 1 . .
    H H3B 0.1391 0.1158 0.4811 0.055 Uiso calc R 1 1 . .
    C C4 0.11608(7) -0.1071(3) 0.51281(13) 0.0425(5) Uani d . 1 1 . .
    C C5 0.24467(6) 0.0837(2) 0.39240(13) 0.0374(5) Uani d . 1 1 . .
    C C6 0.28269(6) -0.0081(2) 0.40364(13) 0.0404(5) Uani d . 1 1 . .
    H H6 0.2888 -0.0694 0.4522 0.049 Uiso calc R 1 1 . .
    C C7 0.31147(6) -0.0073(2) 0.34153(13) 0.0401(5) Uani d . 1 1 . .
    H H7 0.3369 -0.0687 0.3486 0.048 Uiso calc R 1 1 . .
    C C8 0.30262(6) 0.0842(2) 0.26918(12) 0.0354(4) Uani d . 1 1 . .
    C C9 0.26422(6) 0.1752(3) 0.25765(13) 0.0419(5) Uani d . 1 1 . .
    H H9 0.2581 0.2361 0.2089 0.050 Uiso calc R 1 1 . .
    C C10 0.23556(7) 0.1743(3) 0.31866(13) 0.0431(5) Uani d . 1 1 . .
    H H10 0.2099 0.2342 0.3109 0.052 Uiso calc R 1 1 . .
    O O6 0.45017(16) 0.6539(4) 0.3091(3) 0.0555(9) Uani d PD 0.719(6) 1 A 1
    O O7 0.54917(16) 1.1033(5) 0.4276(4) 0.0632(11) Uani d PD 0.719(6) 1 A 1
    O O8 0.59897(13) 0.9699(5) 0.5104(3) 0.0758(11) Uani d PD 0.719(6) 1 A 1
    H H8A 0.6081 1.0636 0.5201 0.114 Uiso d PR 0.719(6) 1 A 1
    C C11 0.48910(17) 0.6369(5) 0.3610(3) 0.0527(11) Uani d PD 0.719(6) 1 A 1
    H H11A 0.5100 0.5720 0.3332 0.063 Uiso calc PR 0.719(6) 1 A 1
    H H11B 0.4836 0.5824 0.4130 0.063 Uiso calc PR 0.719(6) 1 A 1
    C C12 0.50608(12) 0.8096(5) 0.3780(2) 0.0552(11) Uani d PD 0.719(6) 1 A 1
    H H12A 0.5116 0.8619 0.3255 0.066 Uiso calc PR 0.719(6) 1 A 1
    H H12B 0.4843 0.8742 0.4035 0.066 Uiso calc PR 0.719(6) 1 A 1
    C C13 0.54702(12) 0.8074(4) 0.4348(3) 0.0611(12) Uani d PD 0.719(6) 1 A 1
    H H13A 0.5415 0.7517 0.4864 0.073 Uiso calc PR 0.719(6) 1 A 1
    H H13B 0.5688 0.7442 0.4084 0.073 Uiso calc PR 0.719(6) 1 A 1
    C C14 0.5647(2) 0.9760(8) 0.4554(5) 0.0500(13) Uani d PD 0.719(6) 1 A 1
    O O6B 0.4601(3) 0.6099(11) 0.3342(8) 0.056(3) Uani d PD 0.281(6) 1 A 2
    O O7B 0.5371(4) 1.1472(15) 0.4022(10) 0.079(3) Uani d PD 0.281(6) 1 A 2
    O O8B 0.5816(5) 0.9780(14) 0.4772(8) 0.077(5) Uani d PD 0.281(6) 1 A 2
    H H8B 0.5954 1.0583 0.4958 0.115 Uiso d PR 0.281(6) 1 A 2
    C C11B 0.4986(3) 0.5743(13) 0.3876(7) 0.052(3) Uani d PD 0.281(6) 1 A 2
    H H11C 0.5204 0.5281 0.3544 0.063 Uiso calc PR 0.281(6) 1 A 2
    H H11D 0.4919 0.4925 0.4289 0.063 Uiso calc PR 0.281(6) 1 A 2
    C C12B 0.5164(3) 0.7285(11) 0.4321(6) 0.064(3) Uani d PD 0.281(6) 1 A 2
    H H12C 0.4938 0.7772 0.4627 0.076 Uiso calc PR 0.281(6) 1 A 2
    H H12D 0.5400 0.6969 0.4725 0.076 Uiso calc PR 0.281(6) 1 A 2
    C C13B 0.5326(5) 0.8560(13) 0.3745(7) 0.086(4) Uani d PD 0.281(6) 1 A 2
    H H13C 0.5088 0.8878 0.3345 0.103 Uiso calc PR 0.281(6) 1 A 2
    H H13D 0.5548 0.8061 0.3434 0.103 Uiso calc PR 0.281(6) 1 A 2
    C C14B 0.5511(5) 1.0101(16) 0.4168(9) 0.070(5) Uani d PD 0.281(6) 1 A 2
    C C15 0.42950(8) 0.5072(3) 0.28884(15) 0.0543(6) Uani d D 1 1 . .
    C C16 0.39020(8) 0.5418(3) 0.24433(16) 0.0583(7) Uani d . 1 1 A .
    H H16 0.3818 0.6508 0.2345 0.070 Uiso calc R 1 1 . .
    C C17 0.36394(7) 0.4158(3) 0.21499(14) 0.0481(5) Uani d . 1 1 . .
    H H17 0.3376 0.4389 0.1850 0.058 Uiso calc R 1 1 A .
    C C18 0.37640(6) 0.2527(2) 0.22985(12) 0.0373(4) Uani d . 1 1 A .
    C C19 0.41573(7) 0.2172(3) 0.27360(13) 0.0452(5) Uani d . 1 1 . .
    H H19 0.4241 0.1080 0.2831 0.054 Uiso calc R 1 1 A .
    C C20 0.44257(7) 0.3452(3) 0.30315(14) 0.0530(6) Uani d . 1 1 A .
    H H20 0.4691 0.3225 0.3323 0.064 Uiso calc R 1 1 . .
loop_
    _atom_site_aniso_label
    _atom_site_aniso_U_11
    _atom_site_aniso_U_22
    _atom_site_aniso_U_33
    _atom_site_aniso_U_12
    _atom_site_aniso_U_13
    _atom_site_aniso_U_23
    S1 0.0421(3) 0.0388(3) 0.0425(3) -0.0041(2) 0.0004(2) -0.0036(2)
    O1 0.0396(8) 0.0491(9) 0.0560(9) 0.0045(7) 0.0085(7) 0.0140(7)
    O2 0.0677(11) 0.0382(9) 0.0787(12) 0.0006(8) -0.0076(9) 0.0096(8)
    O3 0.0564(10) 0.0474(10) 0.0850(12) -0.0063(8) -0.0190(9) 0.0033(9)
    O4 0.0603(10) 0.0783(12) 0.0377(8) -0.0082(9) -0.0060(7) 0.0012(8)
    O5 0.0559(10) 0.0374(9) 0.0750(11) 0.0022(7) 0.0126(8) -0.0089(8)
    C1 0.0389(11) 0.0539(14) 0.0462(12) -0.0021(10) -0.0034(9) 0.0087(10)
    C2 0.0507(13) 0.0572(14) 0.0459(12) -0.0099(11) 0.0050(10) -0.0076(11)
    C3 0.0445(12) 0.0394(12) 0.0558(13) -0.0019(9) 0.0106(10) -0.0012(10)
    C4 0.0415(12) 0.0422(12) 0.0444(12) -0.0025(10) 0.0066(9) -0.0025(10)
    C5 0.0324(10) 0.0319(11) 0.0474(11) -0.0065(8) -0.0010(9) 0.0031(9)
    C6 0.0397(11) 0.0354(11) 0.0447(11) -0.0013(9) -0.0058(9) 0.0095(9)
    C7 0.0332(10) 0.0347(11) 0.0508(12) 0.0021(9) -0.0057(9) 0.0044(9)
    C8 0.0331(10) 0.0315(10) 0.0405(10) -0.0057(8) -0.0032(8) -0.0007(8)
    C9 0.0394(11) 0.0386(11) 0.0457(12) -0.0025(9) -0.0084(9) 0.0092(9)
    C10 0.0334(11) 0.0372(11) 0.0571(13) 0.0022(9) -0.0050(9) 0.0101(10)
    O6 0.051(2) 0.0397(19) 0.073(3) -0.0119(16) -0.0064(15) 0.0036(16)
    O7 0.056(3) 0.048(3) 0.081(3) -0.006(2) -0.0220(18) 0.000(2)
    O8 0.082(3) 0.0502(15) 0.087(3) -0.0161(15) -0.0477(19) 0.0065(18)
    C11 0.057(3) 0.053(3) 0.049(3) -0.012(2) 0.008(2) -0.001(2)
    C12 0.052(2) 0.053(2) 0.059(2) -0.0150(18) -0.0059(18) 0.0000(19)
    C13 0.061(3) 0.044(2) 0.075(3) -0.0112(18) -0.0126(19) 0.0000(19)
    C14 0.058(4) 0.048(2) 0.042(4) -0.011(3) -0.009(3) -0.004(3)
    O6B 0.054(6) 0.028(4) 0.084(8) -0.009(4) -0.009(5) 0.004(4)
    O7B 0.069(8) 0.061(7) 0.105(10) -0.006(5) -0.011(6) -0.003(6)
    O8B 0.107(14) 0.047(5) 0.069(9) -0.023(8) -0.042(6) -0.001(5)
    C11B 0.049(6) 0.044(6) 0.061(7) -0.022(5) -0.013(5) -0.001(5)
    C12B 0.048(6) 0.073(7) 0.070(7) -0.009(5) 0.005(5) -0.007(6)
    C13B 0.100(11) 0.084(8) 0.074(8) -0.035(8) 0.015(8) -0.011(7)
    C14B 0.079(10) 0.092(13) 0.036(7) -0.024(10) -0.005(6) 0.002(8)
    C15 0.0582(14) 0.0433(14) 0.0644(15) -0.0223(12) 0.0231(12) -0.0135(11)
    C16 0.0601(16) 0.0348(12) 0.0825(18) -0.0020(11) 0.0216(14) 0.0016(12)
    C17 0.0453(12) 0.0410(12) 0.0583(14) 0.0002(10) 0.0056(11) 0.0098(10)
    C18 0.0347(10) 0.0362(11) 0.0413(11) -0.0035(9) 0.0058(8) 0.0018(9)
    C19 0.0405(12) 0.0384(12) 0.0557(13) -0.0010(9) -0.0008(10) 0.0024(10)
    C20 0.0394(12) 0.0610(15) 0.0581(14) -0.0110(11) 0.0003(10) -0.0038(12)
_geom_special_details
;
 All esds (except the esd in the dihedral angle between two l.s. planes)
 are estimated using the full covariance matrix.  The cell esds are taken
 into account individually in the estimation of esds in distances, angles
 and torsion angles; correlations between esds in cell parameters are only
 used when they are defined by crystal symmetry.  An approximate (isotropic)
 treatment of cell esds is used for estimating esds involving l.s. planes.
;
loop_
    _geom_bond_atom_site_label_1
    _geom_bond_atom_site_label_2
    _geom_bond_site_symmetry_2
    _geom_bond_distance
    _geom_bond_publ_flag
    S1 O4 . 1.4383(15) ?
    S1 O5 . 1.4389(17) ?
    S1 C8 . 1.761(2) ?
    S1 C18 . 1.761(2) ?
    O1 C5 . 1.352(2) ?
    O1 C1 . 1.440(2) ?
    O2 C4 . 1.221(3) ?
    O3 C4 . 1.301(3) ?
    O3 H3 . 0.8200 ?
    C1 C2 . 1.505(3) ?
    C1 H1A . 0.9700 ?
    C1 H1B . 0.9700 ?
    C2 C3 . 1.511(3) ?
    C2 H2A . 0.9700 ?
    C2 H2B . 0.9700 ?
    C3 C4 . 1.493(3) ?
    C3 H3A . 0.9700 ?
    C3 H3B . 0.9700 ?
    C5 C6 . 1.391(3) ?
    C5 C10 . 1.400(3) ?
    C6 C7 . 1.390(3) ?
    C6 H6 . 0.9300 ?
    C7 C8 . 1.384(3) ?
    C7 H7 . 0.9300 ?
    C8 C9 . 1.398(3) ?
    C9 C10 . 1.373(3) ?
    C9 H9 . 0.9300 ?
    C10 H10 . 0.9300 ?
    O6 C15 . 1.375(4) ?
    O6 C11 . 1.413(5) ?
    O7 C14 . 1.207(8) ?
    O8 C14 . 1.323(7) ?
    O8 H8A . 0.8199 ?
    O8 H8B . 0.7586 ?
    C11 C12 . 1.510(5) ?
    C11 H11A . 0.9700 ?
    C11 H11B . 0.9700 ?
    C12 C13 . 1.498(4) ?
    C12 H12A . 0.9700 ?
    C12 H12B . 0.9700 ?
    C13 C14 . 1.497(6) ?
    C13 H13A . 0.9700 ?
    C13 H13B . 0.9700 ?
    C14 H8B . 1.2897 ?
    O6B C15 . 1.416(7) ?
    O6B C11B . 1.436(8) ?
    O7B C14B . 1.208(12) ?
    O8B C14B . 1.321(11) ?
    O8B H8A . 1.2384 ?
    O8B H8B . 0.8200 ?
    C11B C12B . 1.519(7) ?
    C11B H11C . 0.9700 ?
    C11B H11D . 0.9700 ?
    C12B C13B . 1.498(7) ?
    C12B H12C . 0.9700 ?
    C12B H12D . 0.9700 ?
    C13B C14B . 1.510(8) ?
    C13B H13C . 0.9700 ?
    C13B H13D . 0.9700 ?
    C15 C20 . 1.386(4) ?
    C15 C16 . 1.387(4) ?
    C16 C17 . 1.364(3) ?
    C16 H16 . 0.9300 ?
    C17 C18 . 1.390(3) ?
    C17 H17 . 0.9300 ?
    C18 C19 . 1.384(3) ?
    C19 C20 . 1.387(3) ?
    C19 H19 . 0.9300 ?
    C20 H20 . 0.9300 ?
loop_
    _geom_angle_atom_site_label_1
    _geom_angle_atom_site_label_2
    _geom_angle_atom_site_label_3
    _geom_angle_site_symmetry_1
    _geom_angle_site_symmetry_3
    _geom_angle
    _geom_angle_publ_flag
    O4 S1 O5 . . 119.39(10) ?
    O4 S1 C8 . . 107.79(9) ?
    O5 S1 C8 . . 108.49(10) ?
    O4 S1 C18 . . 108.03(10) ?
    O5 S1 C18 . . 108.01(10) ?
    C8 S1 C18 . . 104.08(9) ?
    C5 O1 C1 . . 119.19(15) ?
    C4 O3 H3 . . 109.5 ?
    O1 C1 C2 . . 107.20(18) ?
    O1 C1 H1A . . 110.3 ?
    C2 C1 H1A . . 110.3 ?
    O1 C1 H1B . . 110.3 ?
    C2 C1 H1B . . 110.3 ?
    H1A C1 H1B . . 108.5 ?
    C1 C2 C3 . . 115.04(18) ?
    C1 C2 H2A . . 108.5 ?
    C3 C2 H2A . . 108.5 ?
    C1 C2 H2B . . 108.5 ?
    C3 C2 H2B . . 108.5 ?
    H2A C2 H2B . . 107.5 ?
    C4 C3 C2 . . 115.44(19) ?
    C4 C3 H3A . . 108.4 ?
    C2 C3 H3A . . 108.4 ?
    C4 C3 H3B . . 108.4 ?
    C2 C3 H3B . . 108.4 ?
    H3A C3 H3B . . 107.5 ?
    O2 C4 O3 . . 123.0(2) ?
    O2 C4 C3 . . 122.7(2) ?
    O3 C4 C3 . . 114.26(19) ?
    O1 C5 C6 . . 125.11(18) ?
    O1 C5 C10 . . 114.95(17) ?
    C6 C5 C10 . . 119.93(19) ?
    C7 C6 C5 . . 119.33(18) ?
    C7 C6 H6 . . 120.3 ?
    C5 C6 H6 . . 120.3 ?
    C8 C7 C6 . . 120.56(18) ?
    C8 C7 H7 . . 119.7 ?
    C6 C7 H7 . . 119.7 ?
    C7 C8 C9 . . 120.04(19) ?
    C7 C8 S1 . . 119.87(15) ?
    C9 C8 S1 . . 120.02(15) ?
    C10 C9 C8 . . 119.64(18) ?
    C10 C9 H9 . . 120.2 ?
    C8 C9 H9 . . 120.2 ?
    C9 C10 C5 . . 120.49(19) ?
    C9 C10 H10 . . 119.8 ?
    C5 C10 H10 . . 119.8 ?
    C15 O6 C11 . . 114.4(3) ?
    C14 O8 H8A . . 109.7 ?
    C14 O8 H8B . . 70.7 ?
    O6 C11 C12 . . 106.4(4) ?
    O6 C11 H11A . . 110.4 ?
    C12 C11 H11A . . 110.4 ?
    O6 C11 H11B . . 110.4 ?
    C12 C11 H11B . . 110.4 ?
    H11A C11 H11B . . 108.6 ?
    C13 C12 C11 . . 111.3(4) ?
    C13 C12 H12A . . 109.4 ?
    C11 C12 H12A . . 109.4 ?
    C13 C12 H12B . . 109.4 ?
    C11 C12 H12B . . 109.4 ?
    H12A C12 H12B . . 108.0 ?
    C14 C13 C12 . . 113.5(4) ?
    C14 C13 H13A . . 108.9 ?
    C12 C13 H13A . . 108.9 ?
    C14 C13 H13B . . 108.9 ?
    C12 C13 H13B . . 108.9 ?
    H13A C13 H13B . . 107.7 ?
    O7 C14 O8 . . 123.4(5) ?
    O7 C14 C13 . . 124.7(6) ?
    O8 C14 C13 . . 111.8(6) ?
    O7 C14 H8B . . 89.9 ?
    C13 C14 H8B . . 145.3 ?
    C15 O6B C11B . . 132.5(7) ?
    C14B O8B H8A . . 134.2 ?
    C14B O8B H8B . . 115.4 ?
    O6B C11B C12B . . 111.5(8) ?
    O6B C11B H11C . . 109.3 ?
    C12B C11B H11C . . 109.3 ?
    O6B C11B H11D . . 109.3 ?
    C12B C11B H11D . . 109.3 ?
    H11C C11B H11D . . 108.0 ?
    C13B C12B C11B . . 113.9(8) ?
    C13B C12B H12C . . 108.8 ?
    C11B C12B H12C . . 108.8 ?
    C13B C12B H12D . . 108.8 ?
    C11B C12B H12D . . 108.8 ?
    H12C C12B H12D . . 107.7 ?
    C12B C13B C14B . . 115.3(10) ?
    C12B C13B H13C . . 108.5 ?
    C14B C13B H13C . . 108.5 ?
    C12B C13B H13D . . 108.5 ?
    C14B C13B H13D . . 108.5 ?
    H13C C13B H13D . . 107.5 ?
    O7B C14B O8B . . 123.1(12) ?
    O7B C14B C13B . . 123.7(13) ?
    O8B C14B C13B . . 112.9(13) ?
    O6 C15 C20 . . 130.9(3) ?
    O6 C15 C16 . . 108.6(3) ?
    C20 C15 C16 . . 120.5(2) ?
    C20 C15 O6B . . 107.2(4) ?
    C16 C15 O6B . . 131.9(5) ?
    C17 C16 C15 . . 119.9(2) ?
    C17 C16 H16 . . 120.0 ?
    C15 C16 H16 . . 120.0 ?
    C16 C17 C18 . . 120.2(2) ?
    C16 C17 H17 . . 119.9 ?
    C18 C17 H17 . . 119.9 ?
    C19 C18 C17 . . 120.29(19) ?
    C19 C18 S1 . . 120.77(16) ?
    C17 C18 S1 . . 118.93(16) ?
    C18 C19 C20 . . 119.6(2) ?
    C18 C19 H19 . . 120.2 ?
    C20 C19 H19 . . 120.2 ?
    C15 C20 C19 . . 119.5(2) ?
    C15 C20 H20 . . 120.3 ?
    C19 C20 H20 . . 120.3 ?
loop_
    _geom_torsion_atom_site_label_1
    _geom_torsion_atom_site_label_2
    _geom_torsion_atom_site_label_3
    _geom_torsion_atom_site_label_4
    _geom_torsion_site_symmetry_1
    _geom_torsion_site_symmetry_2
    _geom_torsion_site_symmetry_3
    _geom_torsion_site_symmetry_4
    _geom_torsion
    _geom_torsion_publ_flag
    C5 O1 C1 C2 . . . . 174.77(17) ?
    O1 C1 C2 C3 . . . . 53.5(3) ?
    C1 C2 C3 C4 . . . . 73.3(3) ?
    C2 C3 C4 O2 . . . . 12.6(3) ?
    C2 C3 C4 O3 . . . . -168.2(2) ?
    C1 O1 C5 C6 . . . . -11.3(3) ?
    C1 O1 C5 C10 . . . . 170.19(18) ?
    O1 C5 C6 C7 . . . . -177.81(18) ?
    C10 C5 C6 C7 . . . . 0.6(3) ?
    C5 C6 C7 C8 . . . . 0.2(3) ?
    C6 C7 C8 C9 . . . . -0.8(3) ?
    C6 C7 C8 S1 . . . . 176.31(15) ?
    O4 S1 C8 C7 . . . . 160.76(16) ?
    O5 S1 C8 C7 . . . . 30.16(18) ?
    C18 S1 C8 C7 . . . . -84.68(17) ?
    O4 S1 C8 C9 . . . . -22.18(19) ?
    O5 S1 C8 C9 . . . . -152.77(16) ?
    C18 S1 C8 C9 . . . . 92.39(17) ?
    C7 C8 C9 C10 . . . . 0.4(3) ?
    S1 C8 C9 C10 . . . . -176.62(15) ?
    C8 C9 C10 C5 . . . . 0.4(3) ?
    O1 C5 C10 C9 . . . . 177.64(18) ?
    C6 C5 C10 C9 . . . . -1.0(3) ?
    C15 O6 C11 C12 . . . . -178.5(4) ?
    O6 C11 C12 C13 . . . . 178.5(4) ?
    C11 C12 C13 C14 . . . . -178.6(4) ?
    C12 C13 C14 O7 . . . . -2.6(9) ?
    C12 C13 C14 O8 . . . . 175.4(5) ?
    C15 O6B C11B C12B . . . . -171.3(12) ?
    O6B C11B C12B C13B . . . . -65.6(15) ?
    C11B C12B C13B C14B . . . . -179.2(11) ?
    C12B C13B C14B O7B . . . . -120.5(19) ?
    C12B C13B C14B O8B . . . . 53.2(19) ?
    C11 O6 C15 C20 . . . . -7.8(7) ?
    C11 O6 C15 C16 . . . . 174.8(4) ?
    C11 O6 C15 O6B . . . . 13.3(16) ?
    C11B O6B C15 O6 . . . . -164(3) ?
    C11B O6B C15 C20 . . . . -0.3(17) ?
    C11B O6B C15 C16 . . . . 172.4(11) ?
    O6 C15 C16 C17 . . . . 178.3(3) ?
    C20 C15 C16 C17 . . . . 0.6(4) ?
    O6B C15 C16 C17 . . . . -171.4(8) ?
    C15 C16 C17 C18 . . . . 0.2(4) ?
    C16 C17 C18 C19 . . . . -0.8(3) ?
    C16 C17 C18 S1 . . . . 177.98(17) ?
    O4 S1 C18 C19 . . . . -146.43(17) ?
    O5 S1 C18 C19 . . . . -16.0(2) ?
    C8 S1 C18 C19 . . . . 99.18(18) ?
    O4 S1 C18 C17 . . . . 34.8(2) ?
    O5 S1 C18 C17 . . . . 165.25(17) ?
    C8 S1 C18 C17 . . . . -79.57(19) ?
    C17 C18 C19 C20 . . . . 0.5(3) ?
    S1 C18 C19 C20 . . . . -178.27(16) ?
    O6 C15 C20 C19 . . . . -178.0(4) ?
    C16 C15 C20 C19 . . . . -0.9(4) ?
    O6B C15 C20 C19 . . . . 172.8(6) ?
    C18 C19 C20 C15 . . . . 0.4(3) ?
loop_
    _geom_hbond_atom_site_label_D
    _geom_hbond_atom_site_label_H
    _geom_hbond_atom_site_label_A
    _geom_hbond_site_symmetry_A
    _geom_hbond_distance_DH
    _geom_hbond_distance_HA
    _geom_hbond_distance_DA
    _geom_hbond_angle_DHA
    O8B H8B O2 3_565 0.82 2.07 2.890(11) 180
    O8 H8A O2 3_565 0.82 1.77 2.587(4) 178
    O3 H3 O7B 3_435 0.82 1.84 2.623(13) 159
    O3 H3 O7 3_435 0.82 1.85 2.668(5) 177
