# Supplementary material for: 4,4′-[4,4′-Sulfonyl­bis­(p-phenyl­ene­oxy)]dibutanoic acid
Source: Acta Crystallogr Sect E Struct Rep Online. 2011 Apr 7;67(Pt 5):o1048. doi: 10.1107/S1600536811011871 (PMC3089177; doi:10.1107/S1600536811011871)
Supplement: Supplementary file 2 [file e-67-o1048-Isup2.hkl]

# 
# h,k,l, Fc-squared, Fo-squared, sigma(Fo-squared) and status flag 
# 
data_I
_shelx_title ' 1 in C2/c' 
_shelx_refln_list_code          4 
_shelx_F_calc_maximum      277.41 
_exptl_crystal_F_000      1776.00 
_reflns_d_resolution_high  0.7815 
 
loop_ 
 _symmetry_equiv_pos_as_xyz 
 'x, y, z' 
 '-x, y, -z+1/2' 
 'x+1/2, y+1/2, z' 
 '-x+1/2, y+1/2, -z+1/2' 
 '-x, -y, -z' 
 'x, -y, z-1/2' 
 '-x+1/2, -y+1/2, -z' 
 'x+1/2, -y+1/2, z-1/2' 
 
_cell_length_a    30.9454 
_cell_length_b     8.0964 
_cell_length_c    16.0322 
_cell_angle_alpha  90.000 
_cell_angle_beta   94.711 
_cell_angle_gamma  90.000 
 
_shelx_F_squared_multiplier     1.000 
 
loop_ 
 _refln_index_h 
 _refln_index_k 
 _refln_index_l 
 _refln_F_squared_calc 
 _refln_F_squared_meas 
 _refln_F_squared_sigma 
 _refln_observed_status 
   4   0   0    10777.79    10460.73    165.03 o 
   6   0   0     2605.31     2608.23     46.92 o 
   8   0   0       69.59       91.92     12.43 o 
  10   0   0     6118.18     5342.91    134.59 o 
  12   0   0     4639.48     5266.29    136.18 o 
  14   0   0     5213.08     5275.96    207.71 o 
  16   0   0     5244.85     6428.78    168.54 o 
  18   0   0      521.35      399.87     56.63 o 
  20   0   0       47.61       57.90     18.59 o 
  22   0   0     1437.64     1302.90    112.48 o 
  24   0   0     1547.47     1601.24     72.67 o 
  26   0   0       48.29       28.33     22.59 o 
  28   0   0      409.67      411.58     45.28 o 
  30   0   0      604.69      565.69     88.08 o 
  32   0   0      340.39      309.29     74.94 o 
  34   0   0      840.12      637.00    103.14 o 
  36   0   0       22.58        1.49     48.69 o 
  38   0   0      977.05     1281.19    153.66 o 
   1   1   0      809.07      642.89     16.99 o 
   3   1   0     5852.37     6071.58    143.67 o 
   5   1   0     7162.53     7339.20     98.18 o 
   7   1   0     1665.64     1693.08     27.57 o 
   9   1   0    24503.39    23974.60    377.99 o 
  11   1   0     3878.64     3899.07     71.54 o 
  13   1   0      109.64      126.20     11.60 o 
  15   1   0     2983.11     3068.84     65.54 o 
  17   1   0     1255.99     1570.02     50.07 o 
  19   1   0     1699.28     1769.02     49.32 o 
  21   1   0      852.28      901.10     36.64 o 
  23   1   0      665.55      652.36     33.80 o 
  25   1   0      713.11      666.83     36.83 o 
  27   1   0      383.19      401.29     39.12 o 
  29   1   0     1089.10     1118.32     49.53 o 
  31   1   0     2334.81     2242.47    139.81 o 
  33   1   0       68.51       61.82     41.80 o 
  35   1   0      128.52      170.91     46.33 o 
  37   1   0        2.26       27.46     36.70 o 
  39   1   0       93.25       39.69     42.53 o 
   0   2   0    64254.34    61448.80   1347.41 o 
   2   2   0    18118.07    17814.72    346.33 o 
   4   2   0     7107.85     6688.57    160.22 o 
   6   2   0       60.50       69.29     10.06 o 
   8   2   0     9240.53     9929.40    231.07 o 
  10   2   0     2781.23     2980.26    118.57 o 
  12   2   0      168.58      192.77     14.70 o 
  14   2   0     2764.99     3189.75     67.41 o 
  16   2   0     1666.62     1593.00     41.23 o 
  18   2   0       15.78        4.88      6.88 o 
  20   2   0      304.65      347.08     22.34 o 
  22   2   0      591.31      638.57     30.51 o 
  24   2   0      801.30      823.02     33.05 o 
  26   2   0       64.37       67.29     26.04 o 
  28   2   0     2239.75     2150.65     67.06 o 
  30   2   0       37.76       38.94     24.40 o 
  32   2   0      514.75      591.78     51.17 o 
  34   2   0     1181.44     1186.21    111.15 o 
  36   2   0      283.67      161.16     83.48 o 
  38   2   0        3.89      -32.22     32.22 o 
   1   3   0      914.81      718.86     23.05 o 
   3   3   0       92.86       66.56     11.09 o 
   5   3   0     2839.70     2892.97    103.59 o 
   7   3   0     2149.92     2333.10     71.33 o 
   9   3   0      951.68      922.33     35.25 o 
  11   3   0     3156.22     3493.33     71.95 o 
  13   3   0      300.98      378.38     21.76 o 
  15   3   0     1062.03     1112.81     36.22 o 
  17   3   0        0.29       -1.40     10.50 o 
  19   3   0      205.78      223.75     20.62 o 
  21   3   0       84.90       72.46     16.78 o 
  23   3   0       32.91       12.44     15.14 o 
  25   3   0      315.07      264.20     35.89 o 
  27   3   0      535.44      583.49     47.93 o 
  29   3   0      249.25      213.57     35.15 o 
  31   3   0       17.90        1.56     26.20 o 
  33   3   0       12.70       10.33     26.17 o 
  35   3   0        1.94        0.59     27.49 o 
  37   3   0        9.45       35.29     52.96 o 
   0   4   0     3167.30     3066.49     91.73 o 
   2   4   0      153.99      128.14     21.61 o 
   4   4   0     3179.94     3949.73    110.60 o 
   6   4   0     4421.69     4815.04    147.57 o 
   8   4   0      930.58      874.76     35.42 o 
  10   4   0     5696.76     6218.74    136.73 o 
  12   4   0      985.35     1076.27     41.79 o 
  14   4   0     1081.74     1197.36     39.35 o 
  16   4   0     1326.88     1200.34     40.63 o 
  18   4   0     1026.80     1036.56     41.59 o 
  20   4   0     2037.82     1850.72     55.54 o 
  22   4   0      363.66      327.21     27.76 o 
  24   4   0      481.43      476.37     61.69 o 
  26   4   0      339.37      320.44     38.47 o 
  28   4   0      380.40      391.92     42.69 o 
  30   4   0        3.72        3.09     31.99 o 
  32   4   0      268.48      285.26     57.92 o 
  34   4   0       39.27       31.80     37.04 o 
  36   4   0        9.13      -46.09     46.09 o 
   1   5   0      729.02      705.38     28.45 o 
   3   5   0     1834.43     1853.66     49.40 o 
   5   5   0      516.13      532.67     27.57 o 
   7   5   0     3890.73     3768.28    112.55 o 
   9   5   0     7712.72     8330.44    215.93 o 
  11   5   0      340.46      299.87     31.34 o 
  13   5   0       52.83       41.86     13.21 o 
  15   5   0      487.89      489.13     29.27 o 
  17   5   0        0.32       20.61     13.40 o 
  19   5   0     1561.25     1664.17     53.68 o 
  21   5   0      427.36      453.98     37.34 o 
  23   5   0     1440.30     1179.19     80.18 o 
  25   5   0      220.36      178.66     43.47 o 
  27   5   0      345.30      412.77     71.22 o 
  29   5   0      116.80      132.58     46.46 o 
  31   5   0      801.94      907.43     85.69 o 
  33   5   0      193.42      152.52     51.30 o 
   0   6   0     3301.01     3218.26    106.93 o 
   2   6   0      544.28      546.08     30.65 o 
   4   6   0    10261.20    10364.35    188.71 o 
   6   6   0     2869.27     2993.65     72.79 o 
   8   6   0     3583.49     3328.98    124.32 o 
  10   6   0      641.95      582.31     51.80 o 
  12   6   0        0.26      -17.73     17.73 o 
  14   6   0      505.16      478.13     38.13 o 
  16   6   0      212.46      213.89     28.37 o 
  18   6   0      692.88      597.09     44.02 o 
  20   6   0       45.05      -24.19     24.36 o 
  22   6   0     1051.40     1142.85     87.20 o 
  24   6   0     2189.19     2131.63    108.39 o 
  26   6   0        1.60      -28.49     28.49 o 
  28   6   0      238.18      144.43     48.63 o 
  30   6   0        8.94        0.24     39.00 o 
  32   6   0       30.71        7.39     49.84 o 
   1   7   0      286.57      275.53     25.99 o 
   3   7   0      125.86      178.65     39.09 o 
   5   7   0       26.99       28.74     18.90 o 
   7   7   0        0.38       -3.25     15.54 o 
   9   7   0      877.26      900.54     81.15 o 
  11   7   0       26.24        7.62     17.82 o 
  13   7   0      427.07      424.53     40.08 o 
  15   7   0        6.38       18.00     18.82 o 
  17   7   0       49.18       38.99     24.37 o 
  19   7   0     1038.53     1212.24    226.11 o 
  21   7   0       20.08      -25.28     30.70 o 
  23   7   0      175.55      165.06     46.66 o 
  25   7   0      316.89      394.65    101.86 o 
  27   7   0       93.95       71.69     43.69 o 
  29   7   0      257.14      376.54     95.91 o 
   0   8   0       59.74       48.62     41.06 o 
   2   8   0       99.93      175.37     47.57 o 
   4   8   0        8.73        2.81     22.81 o 
   6   8   0       22.25       29.57     26.38 o 
   8   8   0      616.75      623.03     90.73 o 
  10   8   0      328.83      340.53     37.50 o 
  12   8   0      289.55      347.75     43.74 o 
  14   8   0       15.67       26.64     17.26 o 
  16   8   0       10.22       12.56     17.24 o 
  18   8   0      243.18      253.84     37.44 o 
  20   8   0      444.08      391.38     59.78 o 
  22   8   0       65.85       32.68    101.83 o 
  24   8   0       42.98       39.58     59.76 o 
   1   9   0       37.07       42.82     30.23 o 
   3   9   0       64.69       59.90     32.83 o 
   5   9   0      116.13      101.93     36.84 o 
   7   9   0       17.18      -11.00     27.13 o 
   9   9   0      531.05      614.85    169.39 o 
  11   9   0       97.87       34.83     53.05 o 
  13   9   0       16.35      -14.13     33.53 o 
  15   9   0      136.47      119.60     40.90 o 
   0  10   0      510.90      616.75    100.56 o 
   2  10   0      162.56      232.91     47.80 o 
   4  10   0      155.92      102.21     54.94 o 
   6  10   0        0.43      -38.60     38.60 o 
   8  10   0      423.28      446.30     86.39 o 
  10  10   0        5.81       52.79     48.05 o 
 -39   1   1       12.41       35.63     39.45 o 
 -37   1   1        1.70      -10.27     32.39 o 
 -35   1   1        0.43        7.07     41.03 o 
 -33   1   1      134.94      153.44     46.32 o 
 -31   1   1      149.90      127.55     23.01 o 
 -29   1   1      714.45      783.46     43.99 o 
 -27   1   1       84.80      106.28     20.13 o 
 -25   1   1      595.83      581.20     51.01 o 
 -23   1   1      741.51      757.03     37.05 o 
 -21   1   1     1657.06     1645.95     49.45 o 
 -19   1   1       18.79       22.67     13.96 o 
 -17   1   1        0.79        0.55      9.04 o 
 -15   1   1     1915.12     1775.37     38.77 o 
 -13   1   1      309.12      238.67     15.07 o 
 -11   1   1     1568.74     1738.38     33.26 o 
  -9   1   1     8959.06     8270.07    154.78 o 
  -7   1   1      434.61      465.66     14.75 o 
  -5   1   1    23921.69    23045.97    360.59 o 
  -3   1   1     4207.89     3722.47    110.79 o 
  -1   1   1     5723.52     6136.54    115.75 o 
   1   1   1       72.42       68.26      5.09 o 
   3   1   1    76959.00    74333.29   2287.39 o 
   5   1   1     2289.23     2487.50     37.63 o 
   7   1   1     1733.83     1888.98     30.95 o 
   9   1   1     8434.42     8263.18    121.96 o 
  11   1   1     1488.94     1468.73     46.82 o 
  13   1   1      428.11      378.12     33.50 o 
  15   1   1       85.40      117.29     11.58 o 
  17   1   1      545.08      495.28     45.26 o 
  19   1   1      830.32      926.50     35.56 o 
  21   1   1       24.96        5.21     11.77 o 
  23   1   1       34.15       39.79     16.00 o 
  25   1   1      456.19      457.55     30.54 o 
  27   1   1      996.53     1053.68     45.41 o 
  29   1   1      531.76      632.29     79.51 o 
  31   1   1      467.46      436.05     43.28 o 
  33   1   1       32.16       -7.97     44.66 o 
  35   1   1       34.87       -8.38     35.60 o 
  37   1   1       54.13       86.33     44.90 o 
  39   1   1       23.72       41.42     43.60 o 
 -38   2   1      204.72      176.72     51.29 o 
 -36   2   1      841.61      796.82     82.83 o 
 -34   2   1       45.68       41.85     26.58 o 
 -32   2   1       82.09       61.20     26.76 o 
 -30   2   1      118.83      130.70     27.52 o 
 -28   2   1     2378.41     2400.80     71.42 o 
 -26   2   1     1320.02     1413.59     51.83 o 
 -24   2   1     1005.21      992.52     41.69 o 
 -22   2   1     1038.07      984.45     33.82 o 
 -20   2   1     1444.17     1430.90     41.81 o 
 -18   2   1      732.92      581.63     37.71 o 
 -16   2   1     8606.48     8747.07    152.56 o 
 -14   2   1     4614.68     5076.00     94.00 o 
 -12   2   1     1083.36     1057.35     30.21 o 
 -10   2   1      832.43      690.96     28.83 o 
  -8   2   1      161.30       44.91     38.10 o 
  -6   2   1     8990.12     9497.72    223.42 o 
  -4   2   1     7792.46     7294.93    141.47 o 
  -2   2   1     9545.35     9461.26    206.46 o 
   0   2   1    47687.35    46597.53    837.17 o 
   2   2   1    13918.39    14854.50    274.86 o 
   4   2   1    65523.70    64802.46   1163.25 o 
   6   2   1     6638.41     7189.38    123.44 o 
   8   2   1     7753.94     7654.76    183.98 o 
  10   2   1      987.03      865.63     31.54 o 
  12   2   1    10376.52    10842.50    185.39 o 
  14   2   1     4188.20     4357.61     86.93 o 
  16   2   1       26.81       18.73      7.01 o 
  18   2   1     3806.95     3411.48    114.41 o 
  20   2   1     1017.71     1084.66     36.84 o 
  22   2   1     2337.03     2351.69     59.67 o 
  24   2   1      112.33      120.38     16.26 o 
  26   2   1     3333.31     3300.49     92.95 o 
  28   2   1      315.80      269.69     35.41 o 
  30   2   1        0.82       -5.95     21.64 o 
  32   2   1       99.45       51.06     27.34 o 
  34   2   1      569.75      467.15     74.36 o 
  36   2   1       15.04       55.99     40.29 o 
  38   2   1       55.34      142.20     48.11 o 
 -37   3   1       22.83      -44.51     48.47 o 
 -35   3   1       44.38       13.02     34.02 o 
 -33   3   1      459.92      441.38     48.31 o 
 -31   3   1      642.13      684.77     54.80 o 
 -29   3   1       45.95       25.65     26.53 o 
 -27   3   1     1565.24     1582.81     69.60 o 
 -25   3   1        5.90       11.42     26.30 o 
 -23   3   1     2144.19     2073.63     74.35 o 
 -21   3   1      241.24      169.44     35.90 o 
 -19   3   1     3205.56     3063.38     79.30 o 
 -17   3   1     4698.40     4911.07     98.68 o 
 -15   3   1       56.42       31.97     10.26 o 
 -13   3   1     7206.45     6924.17    126.49 o 
 -11   3   1      205.70      157.73     18.65 o 
  -9   3   1    26134.32    27559.30    511.12 o 
  -7   3   1    11988.61    11392.33    269.32 o 
  -5   3   1    16548.74    17819.44    404.95 o 
  -3   3   1      189.42      195.79     14.65 o 
  -1   3   1     1252.06     1556.04     41.11 o 
   1   3   1     1762.47     1711.77     39.67 o 
   3   3   1    24441.24    24744.41    455.80 o 
   5   3   1      166.28      122.46     16.15 o 
   7   3   1     2832.19     3556.86    114.41 o 
   9   3   1     7929.77     8666.45    151.98 o 
  11   3   1     2982.92     3084.34     66.48 o 
  13   3   1      181.29      255.95     18.64 o 
  15   3   1      631.18      611.67     29.39 o 
  17   3   1      559.67      585.88     34.41 o 
  19   3   1      994.59      943.21     37.79 o 
  21   3   1      269.32      264.03     24.93 o 
  23   3   1      232.66      157.90     51.92 o 
  25   3   1      565.73      579.67     36.71 o 
  27   3   1     3721.21     3635.52    111.69 o 
  29   3   1      594.36      737.26     55.27 o 
  31   3   1      728.30      875.35     62.01 o 
  33   3   1       15.03       15.29     27.44 o 
  35   3   1        8.38      -31.89     31.89 o 
  37   3   1       32.94       68.16     41.24 o 
 -36   4   1       22.85       38.44     40.59 o 
 -34   4   1       22.09        7.68     34.88 o 
 -32   4   1      389.92      457.25     74.02 o 
 -30   4   1       16.06      -26.32     26.32 o 
 -28   4   1        8.35        8.39     29.37 o 
 -26   4   1     1055.67     1191.30    109.09 o 
 -24   4   1     1128.66     1134.92     59.22 o 
 -22   4   1     3473.02     3409.38    101.30 o 
 -20   4   1     3105.34     3122.55     75.44 o 
 -18   4   1      979.32     1026.40     52.86 o 
 -16   4   1     1475.41     1451.82     45.13 o 
 -14   4   1      815.53      789.30     31.63 o 
 -12   4   1       38.94       27.44     18.89 o 
 -10   4   1     1942.84     2210.19    206.84 o 
  -8   4   1      150.87       85.51     27.99 o 
  -6   4   1     5023.43     5028.32    110.74 o 
  -4   4   1      960.94      834.24     31.61 o 
  -2   4   1     1307.17     1424.93     37.93 o 
   0   4   1       82.22      108.89     12.22 o 
   2   4   1      343.96      442.75     21.76 o 
   4   4   1     3518.16     3900.41    110.19 o 
   6   4   1      299.31      283.85     22.77 o 
   8   4   1     7280.15     8098.43    197.42 o 
  10   4   1       52.37       48.58     11.91 o 
  12   4   1     2332.78     2418.09     59.23 o 
  14   4   1        0.11        9.08     10.53 o 
  16   4   1      512.93      571.76     31.22 o 
  18   4   1     4533.77     4687.55    101.15 o 
  20   4   1     1416.35     1299.41     47.27 o 
  22   4   1     4494.12     4425.08    102.48 o 
  24   4   1        1.42        5.69     20.52 o 
  26   4   1       70.63       95.01     27.54 o 
  28   4   1       60.59       81.82     28.83 o 
  30   4   1       91.78       89.53     30.98 o 
  32   4   1      617.17      622.89     69.95 o 
  34   4   1      466.53      509.08     77.59 o 
  36   4   1      307.22      273.43     86.43 o 
 -33   5   1        5.04      -42.80     67.40 o 
 -31   5   1        0.19       18.00     35.92 o 
 -29   5   1      805.90      876.76     81.92 o 
 -27   5   1       42.47       -7.25     32.91 o 
 -25   5   1      351.42      365.92     70.28 o 
 -23   5   1      123.77      197.56     40.62 o 
 -21   5   1        1.51       -4.51     27.08 o 
 -19   5   1      337.53      308.65     30.76 o 
 -17   5   1      478.88      435.96     34.33 o 
 -15   5   1       55.13       22.97     12.85 o 
 -13   5   1      402.49      506.08     41.55 o 
 -11   5   1        0.07        3.88      9.53 o 
  -9   5   1       11.87       15.46     15.79 o 
  -7   5   1       84.39      101.58     15.75 o 
  -5   5   1       36.47       14.84     18.62 o 
  -3   5   1       22.72       35.25     11.21 o 
  -1   5   1      379.26      363.11     22.62 o 
   1   5   1      666.52      780.73     30.13 o 
   3   5   1     1206.89     1129.47     36.72 o 
   5   5   1      244.13      227.45     23.61 o 
   7   5   1      748.42      801.15     37.08 o 
   9   5   1      625.92      622.37     44.00 o 
  11   5   1        0.06       18.90     18.63 o 
  13   5   1      897.13      840.97     36.03 o 
  15   5   1      333.17      324.65     25.44 o 
  17   5   1        1.72       -4.27     12.78 o 
  19   5   1        7.42       -0.95     14.70 o 
  21   5   1       44.96       37.86     18.00 o 
  23   5   1      464.95      371.82     50.28 o 
  25   5   1      535.35      429.59     67.53 o 
  27   5   1      313.28      240.05     55.58 o 
  29   5   1       37.35       56.81     36.92 o 
  31   5   1       37.00       36.54     38.11 o 
  33   5   1        4.24      -34.70     34.70 o 
 -32   6   1      123.40      372.50     95.44 o 
 -30   6   1        2.01      -35.69     35.69 o 
 -28   6   1       76.44       58.52     40.09 o 
 -26   6   1        7.84      -36.27     36.27 o 
 -24   6   1      186.78      215.69     48.02 o 
 -22   6   1       57.07       61.64     67.06 o 
 -20   6   1      243.34      146.16     37.48 o 
 -18   6   1        4.56       -5.15     16.67 o 
 -16   6   1       52.49       24.71     19.35 o 
 -14   6   1       28.62       23.82     23.47 o 
 -12   6   1      862.57      882.68     96.38 o 
 -10   6   1      975.40     1041.38     61.61 o 
  -8   6   1      180.09      199.58     47.26 o 
  -6   6   1     4310.22     4079.17     89.75 o 
  -4   6   1      106.76      109.92     16.76 o 
  -2   6   1      187.92      178.96     19.02 o 
   0   6   1     1063.88     1193.93     52.05 o 
   2   6   1      547.14      535.82     30.40 o 
   4   6   1       80.27       84.83     15.85 o 
   6   6   1     1986.49     2179.72    132.83 o 
   8   6   1       58.34       78.71     16.67 o 
  10   6   1      514.42      521.48     31.90 o 
  12   6   1        0.36       -5.57     12.82 o 
  14   6   1        6.69      -14.30     14.30 o 
  16   6   1      106.68      116.70     23.56 o 
  18   6   1      472.32      431.55     38.12 o 
  20   6   1        4.96       -5.80     17.25 o 
  22   6   1      115.43      124.79     38.04 o 
  24   6   1        0.29      -29.54     29.54 o 
  26   6   1       66.86       62.13     36.49 o 
  28   6   1       14.34       21.56     37.34 o 
  30   6   1       40.41        8.64     38.10 o 
 -29   7   1      218.31      388.95    100.46 o 
 -27   7   1      101.91       57.26     55.06 o 
 -25   7   1      427.63      343.71     58.20 o 
 -23   7   1        3.77      -28.67     28.67 o 
 -21   7   1      270.21      216.03     47.42 o 
 -19   7   1      213.32      250.84     47.31 o 
 -17   7   1       31.16       24.75     20.11 o 
 -15   7   1      168.85      186.83     37.80 o 
 -13   7   1      177.88      223.09     45.12 o 
 -11   7   1      166.18      155.31     27.03 o 
  -9   7   1        8.48      -14.10     14.10 o 
  -7   7   1      292.05      312.08     47.97 o 
  -5   7   1      797.43      695.89     47.42 o 
  -3   7   1      397.69      392.99     36.47 o 
  -1   7   1     5150.30     5079.46    130.80 o 
   1   7   1       84.64       72.20     21.73 o 
   3   7   1    10279.70    10466.05    195.39 o 
   5   7   1       19.36       22.60     16.78 o 
   7   7   1      590.40      557.57     41.91 o 
   9   7   1      687.87      640.08     45.38 o 
  11   7   1       96.24      154.68     35.08 o 
  13   7   1       76.14       80.99     19.07 o 
  15   7   1      159.09      134.43     22.51 o 
  17   7   1       63.09       45.29     18.52 o 
  19   7   1      305.26      386.42     40.03 o 
  21   7   1       50.24       90.43     36.38 o 
  23   7   1       58.62       46.01     37.81 o 
  25   7   1      321.65      288.30     55.89 o 
  27   7   1      340.31      324.35     61.94 o 
 -24   8   1      112.61      117.36     68.74 o 
 -22   8   1      243.33      181.79    164.23 o 
 -20   8   1      930.73      864.46     80.69 o 
 -18   8   1      231.35      148.90     40.81 o 
 -16   8   1      552.38      615.52     60.61 o 
 -14   8   1      537.45      541.48     83.52 o 
 -12   8   1       19.15        9.45     19.91 o 
 -10   8   1      129.94      124.93     27.10 o 
  -8   8   1      380.39      308.44     36.47 o 
  -6   8   1     1370.41     1277.06     75.06 o 
  -4   8   1       98.33      110.43     31.50 o 
  -2   8   1      340.07      303.48     44.73 o 
   0   8   1      869.57      962.86    103.26 o 
   2   8   1      171.65      193.94     44.60 o 
   4   8   1       66.52       44.48     26.75 o 
   6   8   1      176.18      177.14     37.17 o 
   8   8   1      492.44      706.66     63.51 o 
  10   8   1      103.73      135.25     31.76 o 
  12   8   1      847.23      952.94     60.40 o 
  14   8   1       44.51       65.49     19.36 o 
  16   8   1       63.67       70.25     25.31 o 
  18   8   1      382.58      477.21     62.43 o 
  20   8   1        4.48       18.08     37.38 o 
  22   8   1      556.42      626.09     74.22 o 
  24   8   1      177.72      277.92     83.33 o 
 -19   9   1      125.27      117.84     61.67 o 
 -17   9   1      353.80      472.57     59.33 o 
 -15   9   1        6.90       20.87     31.37 o 
 -13   9   1      284.55      342.94     80.48 o 
 -11   9   1       77.56       70.87     34.82 o 
  -9   9   1      637.05      662.72     69.41 o 
  -7   9   1       41.33       50.02     28.21 o 
  -5   9   1       24.81       32.35     28.73 o 
  -3   9   1        6.25      -21.69     24.89 o 
  -1   9   1       94.94      136.13     38.04 o 
   1   9   1      572.21      644.25     67.25 o 
   3   9   1     1692.43     1846.56    173.88 o 
   5   9   1      165.85      143.33     63.44 o 
   7   9   1        4.01       37.90     53.34 o 
   9   9   1        1.30        5.48     27.09 o 
  11   9   1      235.81      295.79     47.34 o 
  13   9   1        7.66       52.72     27.85 o 
  15   9   1      112.75      189.76     39.24 o 
 -10  10   1        6.23        9.01     43.75 o 
  -8  10   1       35.64       47.08     50.71 o 
  -6  10   1       21.03      -15.11     41.27 o 
  -4  10   1      305.09      374.92     83.62 o 
  -2  10   1      166.46      129.76     43.49 o 
   0  10   1       57.83       61.44     37.17 o 
   2  10   1      925.41     1011.11    124.97 o 
   4  10   1      149.51      123.77     57.29 o 
   6  10   1       52.86        3.98     45.03 o 
   8  10   1        2.01      -22.11     41.79 o 
 -38   0   2      161.72       44.32     57.70 o 
 -36   0   2      240.38      252.49     75.99 o 
 -34   0   2       91.94      166.74     36.97 o 
 -32   0   2       28.62       26.95     34.57 o 
 -30   0   2     2456.30     2523.24    222.20 o 
 -28   0   2     6458.75     6694.00    200.68 o 
 -26   0   2     6636.55     6488.72    191.14 o 
 -24   0   2     1523.46     1618.15     93.30 o 
 -22   0   2     1874.67     1740.04     73.82 o 
 -20   0   2     1576.05     1671.57    102.66 o 
 -18   0   2      613.55      661.35     41.67 o 
 -16   0   2        2.57      -12.05     12.35 o 
 -14   0   2     2557.70     2273.86     74.72 o 
 -12   0   2        7.12        4.41      6.00 o 
 -10   0   2    15830.27    15454.53    394.60 o 
  -8   0   2    11682.01    11902.32    279.74 o 
  -6   0   2     4305.86     3891.07    179.31 o 
  -4   0   2     4110.71     4624.97     88.56 o 
  -2   0   2     1201.44     1349.22     22.41 o 
   0   0   2     2184.08     2132.98     33.02 o 
   4   0   2     3216.43     3041.30     58.38 o 
   6   0   2    12622.70    12108.26    317.18 o 
   8   0   2     4098.61     3887.01     68.69 o 
  10   0   2    15946.99    16082.98    258.42 o 
  12   0   2    22762.61    22084.03    408.88 o 
  14   0   2    11646.95    12091.26    287.49 o 
  16   0   2     4631.07     4842.47    132.69 o 
  18   0   2       59.30       14.85     13.08 o 
  20   0   2     1050.94     1123.31     52.91 o 
  22   0   2     1245.21     1201.03     57.71 o 
  24   0   2      253.83      271.85     80.28 o 
  26   0   2       97.22      108.66     25.96 o 
  28   0   2     3034.10     2883.60    174.63 o 
  30   0   2      966.87      859.53    109.73 o 
  32   0   2       13.28       61.55     49.00 o 
  34   0   2       44.36       44.73     52.84 o 
  36   0   2       70.33       32.13     51.31 o 
  38   0   2      258.69      262.25     83.22 o 
 -39   1   2        3.93      -10.10     37.72 o 
 -37   1   2      109.60      140.00     53.25 o 
 -35   1   2       18.90       -4.31     23.05 o 
 -33   1   2       98.66       84.34     21.53 o 
 -31   1   2      218.14      224.41     27.38 o 
 -29   1   2     1013.21     1096.96     49.14 o 
 -27   1   2      328.73      331.44     29.17 o 
 -25   1   2     1138.86     1208.03     45.77 o 
 -23   1   2      846.58      931.93     40.90 o 
 -21   1   2      248.31      276.67     23.26 o 
 -19   1   2       40.82       57.76     13.41 o 
 -17   1   2     5416.59     5647.95    110.04 o 
 -15   1   2      620.43      627.25     20.58 o 
 -13   1   2     2459.31     2279.64     43.82 o 
 -11   1   2     4401.58     4528.40     94.53 o 
  -9   1   2    12532.92    13328.05    215.77 o 
  -7   1   2    60980.72    58463.55   1050.63 o 
  -5   1   2    10582.95     9920.24    185.08 o 
  -3   1   2     2809.13     3013.41     46.45 o 
  -1   1   2        8.04       12.24      3.33 o 
   1   1   2     2514.21     2553.31     45.06 o 
   5   1   2    45263.32    43198.84    601.81 o 
   7   1   2    11039.72    11071.05    161.23 o 
   9   1   2      586.57      543.94     15.56 o 
  11   1   2     2867.43     2780.76     70.66 o 
  13   1   2     4741.34     4631.11     85.10 o 
  15   1   2     4470.10     5002.44    107.93 o 
  17   1   2     1245.29     1244.08     35.22 o 
  19   1   2     1719.76     1752.47     49.95 o 
  21   1   2     1472.59     1380.11     41.23 o 
  23   1   2       53.40       16.66     12.95 o 
  25   1   2      851.63     1033.37     42.15 o 
  27   1   2      207.70      226.66     31.29 o 
  29   1   2      207.48      172.06     30.00 o 
  31   1   2        0.11      -25.32     25.32 o 
  33   1   2        0.34      149.74    125.26 o 
  35   1   2      207.61      288.25     58.22 o 
  37   1   2      666.20      867.47    133.87 o 
 -38   2   2        0.22        0.01     53.18 o 
 -36   2   2        0.03       15.45     27.25 o 
 -34   2   2      917.88      872.43     70.39 o 
 -32   2   2       30.78       23.12     18.64 o 
 -30   2   2      413.29      481.34     36.92 o 
 -28   2   2      569.08      571.88     57.31 o 
 -26   2   2     1679.68     1767.24     66.71 o 
 -24   2   2      322.20      327.22     32.01 o 
 -22   2   2      839.96      754.43     36.15 o 
 -20   2   2      682.33      725.05     27.38 o 
 -18   2   2     2023.13     2017.82     78.55 o 
 -16   2   2     1680.54     1596.11     37.45 o 
 -14   2   2       18.60       19.85      7.15 o 
 -12   2   2     7346.63     7229.46    125.20 o 
 -10   2   2     1215.82     1009.76     36.34 o 
  -6   2   2     2442.86     2202.47    117.14 o 
  -4   2   2        5.14       12.42     10.89 o 
  -2   2   2     1628.17     1476.35     28.70 o 
   0   2   2     9086.96     9190.55    174.20 o 
   2   2   2     1508.88     1533.07     33.32 o 
   4   2   2    28770.40    29632.40    417.83 o 
   6   2   2    70884.12    72117.79   1122.84 o 
   8   2   2      978.28      930.54     29.45 o 
  10   2   2     2597.79     2405.96     61.83 o 
  12   2   2     1751.35     1809.37     45.39 o 
  14   2   2       95.92      140.93     15.27 o 
  16   2   2      482.23      592.76     29.21 o 
  18   2   2        9.20       23.62     13.11 o 
  20   2   2        6.92       -0.25      8.12 o 
  22   2   2      305.82      345.59     24.01 o 
  24   2   2        0.03      -10.77     10.77 o 
  26   2   2      150.77      218.63     27.27 o 
  28   2   2      272.75      235.75     33.31 o 
  30   2   2      748.06      745.61     67.26 o 
  32   2   2        3.28       19.07     31.99 o 
  34   2   2      109.22       26.53     35.14 o 
  36   2   2        6.37       51.17     39.88 o 
  38   2   2        0.30       -0.52     38.42 o 
 -37   3   2        1.70       27.07     35.99 o 
 -35   3   2       24.07      -13.37     30.59 o 
 -33   3   2      175.11      172.44     43.83 o 
 -31   3   2      134.32      114.81     32.45 o 
 -29   3   2      539.40      646.90     51.78 o 
 -27   3   2      313.41      272.88     35.80 o 
 -25   3   2     1338.23     1376.83     62.80 o 
 -23   3   2       39.75       25.83     20.22 o 
 -21   3   2      743.03      774.15     52.76 o 
 -19   3   2        4.22        3.75     15.81 o 
 -17   3   2     1432.83     1434.05     55.81 o 
 -15   3   2     3196.76     3149.36     68.15 o 
 -13   3   2     3956.52     4135.12     81.95 o 
 -11   3   2    11845.30    12655.80    248.62 o 
  -9   3   2     3017.46     2755.77     80.80 o 
  -7   3   2     6304.56     6349.63    130.14 o 
  -5   3   2     7116.32     7274.48    144.49 o 
  -3   3   2        3.38       -1.80      6.64 o 
  -1   3   2     5306.16     5142.01    106.18 o 
   1   3   2       54.01       96.60     18.22 o 
   3   3   2     2113.11     2361.27     51.04 o 
   5   3   2    12942.31    13871.96    229.54 o 
   7   3   2    23321.97    25695.55    477.28 o 
   9   3   2     2609.71     2591.66     58.32 o 
  11   3   2      559.68      569.89     25.68 o 
  13   3   2     1879.54     1988.29     51.25 o 
  15   3   2      258.33      190.39     18.64 o 
  17   3   2      156.14      166.26     19.07 o 
  19   3   2       21.99       28.26     14.65 o 
  21   3   2     2097.28     2084.37    100.11 o 
  23   3   2     1574.21     1638.61     55.27 o 
  25   3   2       29.03       -0.10     24.20 o 
  27   3   2       98.72      116.45     28.98 o 
  29   3   2       54.70       27.86     24.39 o 
  31   3   2      278.47      235.62     46.26 o 
  33   3   2      187.88      129.76     42.54 o 
  35   3   2       64.93       81.03     40.34 o 
  37   3   2       82.82        7.12     48.30 o 
 -36   4   2      412.67      472.67     66.82 o 
 -34   4   2        0.15       16.84     35.20 o 
 -32   4   2       15.52       10.91     35.65 o 
 -30   4   2      180.56      214.77     44.73 o 
 -28   4   2      122.52      114.85     37.78 o 
 -26   4   2      744.64      817.18     71.82 o 
 -24   4   2      277.96      248.89     43.53 o 
 -22   4   2      253.90      178.66     28.19 o 
 -20   4   2      166.03      168.48     19.66 o 
 -18   4   2      125.80      184.24     21.51 o 
 -16   4   2      930.72      884.21     69.19 o 
 -14   4   2     1594.41     1638.44     50.18 o 
 -12   4   2       60.00       69.91     16.71 o 
 -10   4   2     6934.99     7531.29    191.29 o 
  -8   4   2      211.77      337.10     28.91 o 
  -6   4   2     6677.08     7230.21    152.15 o 
  -4   4   2     7208.66     7187.94    147.38 o 
  -2   4   2     4091.67     4081.38    108.74 o 
   0   4   2     1973.77     1841.10     45.38 o 
   2   4   2    11741.37    12131.94    237.07 o 
   4   4   2    11275.55    11821.73    428.72 o 
   6   4   2      674.69      794.65     29.77 o 
   8   4   2      162.30      172.23     16.44 o 
  10   4   2     1239.47     1376.20     56.92 o 
  12   4   2      280.97      301.04     28.25 o 
  14   4   2       66.11       60.72     13.62 o 
  16   4   2      298.29      289.50     26.37 o 
  18   4   2      497.89      465.52     30.36 o 
  20   4   2     2126.03     2041.40     61.76 o 
  22   4   2      653.62      642.12     38.82 o 
  24   4   2       77.42       63.27     20.13 o 
  26   4   2       38.41       59.51     26.69 o 
  28   4   2      599.90      478.45     48.18 o 
  30   4   2      877.70      838.37     62.33 o 
  32   4   2       92.85       62.28     31.97 o 
  34   4   2      605.87      548.20    106.60 o 
 -33   5   2       49.02      -37.13     37.13 o 
 -31   5   2       11.69       18.50     37.12 o 
 -29   5   2      271.35      336.54     57.02 o 
 -27   5   2      465.77      473.03     61.82 o 
 -25   5   2      162.58      111.65     38.10 o 
 -23   5   2      680.53      618.47    117.29 o 
 -21   5   2      912.31      885.06    104.37 o 
 -19   5   2     1842.93     1772.93     89.08 o 
 -17   5   2     1880.55     1886.86     65.01 o 
 -15   5   2        3.35      -12.98     12.98 o 
 -11   5   2       23.10       19.75     17.78 o 
  -9   5   2       35.24       44.59     15.79 o 
  -7   5   2      394.56      359.60     23.48 o 
  -5   5   2     3175.80     3088.72     77.21 o 
  -3   5   2     2847.59     2980.98     95.06 o 
  -1   5   2     6944.64     7064.29    131.88 o 
   1   5   2     1798.61     1856.99     49.48 o 
   5   5   2      932.23      876.35     40.79 o 
   7   5   2     3202.18     3540.87    166.66 o 
   9   5   2      977.63      873.71     35.57 o 
  11   5   2      474.16      596.39     28.48 o 
  13   5   2      137.72      127.19     17.88 o 
  15   5   2      158.46      156.15     21.34 o 
  17   5   2      868.24      857.77     41.57 o 
  19   5   2     1185.92     1163.99     46.04 o 
  21   5   2     1221.52     1313.15     51.07 o 
  23   5   2      503.25      424.98     34.22 o 
  25   5   2     1547.28     1686.09    100.29 o 
  27   5   2      587.20      587.05     65.82 o 
  29   5   2       10.10      -25.88     29.93 o 
  31   5   2      210.76      273.11     59.61 o 
  33   5   2       65.85       56.49     44.69 o 
 -32   6   2      185.50      293.91     91.07 o 
 -30   6   2       34.69      -37.78     37.78 o 
 -28   6   2       41.04       18.67     35.72 o 
 -26   6   2       88.86       65.27     39.39 o 
 -24   6   2      181.17      200.09     46.29 o 
 -22   6   2      199.14      221.30     44.74 o 
 -20   6   2     1299.99     1269.31     83.79 o 
 -18   6   2      270.27      149.44     68.00 o 
 -16   6   2      783.61      849.32    104.92 o 
 -14   6   2      439.54      369.78     45.18 o 
 -12   6   2      721.18      668.86     77.18 o 
 -10   6   2       40.53       17.12     21.79 o 
  -8   6   2       26.57      -13.17     18.32 o 
  -6   6   2     5730.11     5800.39    172.09 o 
  -4   6   2     3235.57     3194.55     91.96 o 
  -2   6   2      617.42      645.16     32.29 o 
   0   6   2       16.28        2.92     14.62 o 
   2   6   2     4308.50     4095.30    124.97 o 
   4   6   2      388.22      408.36     30.94 o 
   6   6   2     1630.88     1711.47     59.68 o 
   8   6   2       28.32       37.89     14.67 o 
  10   6   2       67.80       85.16     17.73 o 
  12   6   2     1247.27     1203.06     40.33 o 
  14   6   2       12.05       39.68     13.97 o 
  16   6   2     1507.82     1337.95     50.31 o 
  18   6   2      253.86      340.36     35.24 o 
  20   6   2      121.94      126.53     26.65 o 
  22   6   2      281.18      317.39     50.06 o 
  24   6   2      178.70      197.95     44.31 o 
  26   6   2        2.69      -36.10     36.10 o 
  28   6   2      274.46      290.77     56.10 o 
  30   6   2      265.67      221.27     75.55 o 
 -29   7   2       58.64      206.61     83.02 o 
 -27   7   2        0.02        0.21     36.86 o 
 -25   7   2       15.80      -19.47     33.83 o 
 -23   7   2        0.42      -35.60     40.20 o 
 -21   7   2       25.42       22.69     31.68 o 
 -19   7   2        0.59        5.63     30.08 o 
 -17   7   2      456.88      528.16     73.70 o 
 -15   7   2      601.40      509.29     91.52 o 
 -13   7   2      221.38      172.92     71.94 o 
 -11   7   2        5.65       -7.99     20.98 o 
  -9   7   2      285.63      447.19     39.92 o 
  -7   7   2       27.83       19.93     18.65 o 
  -5   7   2     2505.26     2591.27    140.27 o 
  -3   7   2      619.29      635.29     45.20 o 
  -1   7   2     2641.95     2792.70     89.16 o 
   1   7   2     1800.62     1675.80     65.60 o 
   3   7   2      187.81      205.72     27.72 o 
   5   7   2      870.41     1036.22     43.94 o 
   7   7   2       88.69       54.45     16.61 o 
   9   7   2      894.36      822.58     51.43 o 
  11   7   2       36.77       29.23     18.41 o 
  13   7   2      878.95      913.28     46.20 o 
  15   7   2        2.77      -11.89     14.62 o 
  17   7   2        1.03      -18.97     18.97 o 
  19   7   2        6.36        2.90     20.47 o 
  21   7   2        9.13      -18.19     30.72 o 
  23   7   2       72.65       55.84     36.15 o 
  25   7   2      312.05      260.57     55.49 o 
  27   7   2      215.71      185.29     84.41 o 
 -24   8   2        0.37       44.65     52.86 o 
 -22   8   2       61.62       64.99     40.50 o 
 -20   8   2        4.40      -29.29     29.29 o 
 -18   8   2       45.20        7.75     58.84 o 
 -16   8   2        3.79        5.07     29.17 o 
 -14   8   2       35.54       91.80     26.98 o 
 -12   8   2      238.93      253.84     35.58 o 
 -10   8   2      267.13      255.08     34.04 o 
  -8   8   2      163.68      175.26     29.43 o 
  -6   8   2        3.10       16.73     20.91 o 
  -4   8   2       18.99       15.32     19.48 o 
  -2   8   2       26.82       38.00     25.94 o 
   0   8   2      528.41      640.90     88.52 o 
   2   8   2      947.47      951.06     73.77 o 
   4   8   2       11.32      -20.26     22.05 o 
   6   8   2      238.01      219.27     38.96 o 
   8   8   2      488.82      444.45     91.64 o 
  10   8   2      197.16      130.56     50.32 o 
  12   8   2        0.20       15.04     30.77 o 
  14   8   2       47.90       42.04     20.85 o 
  16   8   2      155.99      116.87     29.12 o 
  18   8   2       17.28       38.04     24.58 o 
  20   8   2        5.58       -9.74     31.27 o 
  22   8   2        0.71       11.36     37.17 o 
  24   8   2       17.25       76.17     65.63 o 
 -19   9   2      327.24      396.17     57.41 o 
 -17   9   2       84.76       87.97     48.28 o 
 -15   9   2      196.10      183.85     36.06 o 
 -13   9   2       53.39       45.58     27.05 o 
 -11   9   2        2.09       -1.59     30.07 o 
  -9   9   2      296.79      281.20     48.43 o 
  -7   9   2       60.13       51.96     31.77 o 
  -5   9   2        6.39       19.54     26.54 o 
  -3   9   2       62.90      105.88     49.45 o 
  -1   9   2       38.54       49.78     38.67 o 
   1   9   2      280.54      343.40     52.52 o 
   3   9   2      163.60      163.13     40.05 o 
   5   9   2       18.47      -13.47     25.11 o 
   7   9   2       18.96       41.08     30.40 o 
   9   9   2       28.34      -25.56     25.56 o 
  11   9   2      494.56      451.25     47.41 o 
  13   9   2       61.25       59.33     72.18 o 
  15   9   2      129.53      109.01     88.30 o 
  -6  10   2      365.15      461.93     86.90 o 
  -4  10   2       29.36       26.71     33.76 o 
  -2  10   2        0.19      -37.23     40.66 o 
   0  10   2        1.44      -27.29     42.62 o 
   2  10   2      241.31      268.11     73.63 o 
   4  10   2       97.00      205.51     67.03 o 
   6  10   2      487.90      535.05     93.55 o 
   8  10   2      393.91      656.21    102.00 o 
 -39   1   3       42.11      -18.72     38.34 o 
 -37   1   3       28.41       -2.91     24.48 o 
 -35   1   3      185.70      217.42     29.44 o 
 -33   1   3      859.98      933.36     97.35 o 
 -31   1   3       10.44       13.26     17.21 o 
 -29   1   3       11.99       -0.44     15.59 o 
 -27   1   3      732.00      750.76     67.10 o 
 -25   1   3     1347.19     1406.66     50.48 o 
 -23   1   3       16.90        6.05     12.48 o 
 -21   1   3        4.13       10.68     12.88 o 
 -19   1   3        6.37       17.81      7.21 o 
 -17   1   3     3415.79     3271.49     60.93 o 
 -15   1   3     1138.44     1335.40     40.00 o 
 -13   1   3     6336.40     6226.64    114.86 o 
 -11   1   3     5834.78     5951.56    108.39 o 
  -9   1   3    11232.19    11212.86    266.47 o 
  -7   1   3    28415.13    27530.47    435.33 o 
  -5   1   3     4124.59     4533.60     78.35 o 
  -3   1   3     1450.11     1622.99     49.96 o 
  -1   1   3    11189.21    10583.79    169.42 o 
   1   1   3    15160.26    14605.85    269.51 o 
   3   1   3       77.09       86.58      6.01 o 
   5   1   3     7762.10     7550.50    127.91 o 
   7   1   3     8269.76     8361.69    142.13 o 
   9   1   3     7046.74     7955.68    133.16 o 
  11   1   3     1337.62     1559.73     28.80 o 
  13   1   3     1561.22     1642.59     37.11 o 
  15   1   3      492.09      614.30     27.28 o 
  17   1   3     4085.26     4191.56     82.48 o 
  19   1   3       67.05       36.73      9.01 o 
  21   1   3     1202.68     1153.50     46.91 o 
  23   1   3        0.08       -4.07      9.74 o 
  25   1   3      739.20      664.27     44.76 o 
  27   1   3      843.62      922.47     58.59 o 
  29   1   3      223.95      145.74     39.67 o 
  31   1   3      343.67      300.88     53.10 o 
  33   1   3      209.16      261.07     94.76 o 
  35   1   3        4.86       25.26     37.56 o 
  37   1   3      167.30      177.65     50.51 o 
 -38   2   3       54.97       53.19     34.99 o 
 -36   2   3       44.31       71.10     29.48 o 
 -34   2   3      129.86      147.94     26.29 o 
 -32   2   3      410.27      419.34     36.35 o 
 -30   2   3      213.05      213.05     27.44 o 
 -28   2   3      495.67      442.11     40.15 o 
 -26   2   3     4331.59     4095.66     98.35 o 
 -24   2   3     4217.62     4249.31     98.89 o 
 -22   2   3      567.43      517.86     32.43 o 
 -20   2   3     2184.17     2084.75     92.32 o 
 -18   2   3        2.03        6.74     10.92 o 
 -16   2   3    10368.50    10846.25    167.51 o 
 -14   2   3     5954.84     6283.70    102.31 o 
 -12   2   3     4736.98     4581.89    107.99 o 
  -8   2   3     2958.02     2993.42     80.66 o 
  -6   2   3     2145.89     1962.63     46.28 o 
  -4   2   3     5818.75     5392.80    138.72 o 
  -2   2   3     5453.48     5181.98     87.57 o 
   0   2   3      836.19      685.43     23.05 o 
   2   2   3     5683.58     5257.93     91.31 o 
   4   2   3      166.04      149.81     12.58 o 
   6   2   3        0.35       13.74      6.56 o 
   8   2   3      108.80       92.54     12.65 o 
  10   2   3    15074.52    16112.39    264.13 o 
  12   2   3     5446.27     5740.52     94.51 o 
  14   2   3     5012.54     5408.72    105.43 o 
  16   2   3      672.43      677.97     31.35 o 
  18   2   3      190.31      212.17     20.39 o 
  20   2   3      944.99      957.48     43.91 o 
  22   2   3      823.74      840.25     40.81 o 
  24   2   3     3990.61     3939.06     93.58 o 
  26   2   3     1225.35     1264.99     52.75 o 
  28   2   3     1560.01     1498.27     88.34 o 
  30   2   3     1692.81     1732.52     99.71 o 
  32   2   3        0.61      -23.80     28.34 o 
  34   2   3      101.99      138.09     53.53 o 
  36   2   3       37.82       64.12     39.37 o 
 -37   3   3       12.16      -22.53     31.64 o 
 -35   3   3      152.21      183.20     45.28 o 
 -33   3   3      842.40      893.91     80.27 o 
 -31   3   3      374.88      477.26     59.59 o 
 -29   3   3        1.66        4.35     23.66 o 
 -27   3   3       10.42       -2.95     21.11 o 
 -25   3   3      299.68      289.05     34.34 o 
 -23   3   3     1728.08     1600.53     64.16 o 
 -21   3   3       52.75       67.07     18.77 o 
 -19   3   3     3786.17     3838.98    115.90 o 
 -17   3   3     6904.54     6979.34    145.36 o 
 -15   3   3     1218.00     1441.46     39.20 o 
 -13   3   3     4134.88     4144.19     81.82 o 
 -11   3   3     1803.14     1693.00     58.76 o 
  -9   3   3     1551.04     1571.82     43.70 o 
  -7   3   3     2840.69     2776.34     88.78 o 
  -5   3   3     1462.02     1891.75     66.74 o 
  -3   3   3      445.54      396.31     30.19 o 
  -1   3   3      124.19      163.52     13.44 o 
   1   3   3    27373.53    28314.50    519.55 o 
   3   3   3      738.52      734.80     25.28 o 
   5   3   3    42793.13    44325.98    624.80 o 
   7   3   3     7199.68     7498.91    132.73 o 
   9   3   3      658.92      836.81     39.59 o 
  11   3   3     1936.12     1916.52     49.93 o 
  13   3   3     1724.65     1869.92     50.38 o 
  15   3   3     4111.12     4107.10     88.35 o 
  17   3   3      322.40      342.79     25.33 o 
  19   3   3     3405.75     3322.54    120.67 o 
  21   3   3     1126.69     1199.64     47.28 o 
  23   3   3     1760.02     1698.57     57.69 o 
  25   3   3       15.98      -16.76     16.76 o 
  27   3   3      164.43      172.10     42.00 o 
  29   3   3      561.77      560.12     50.81 o 
  31   3   3      285.59      259.15     49.42 o 
  33   3   3      331.06      326.05     57.63 o 
  35   3   3       12.25       27.38     35.75 o 
 -36   4   3       23.08       25.61     40.26 o 
 -34   4   3       14.82       29.66     36.54 o 
 -32   4   3       26.98       44.98     34.54 o 
 -30   4   3      234.87      183.81     45.61 o 
 -28   4   3      443.93      503.08     59.96 o 
 -26   4   3     1156.86     1096.01     99.36 o 
 -24   4   3     2519.44     2560.84    113.78 o 
 -22   4   3      909.73      881.10     70.01 o 
 -20   4   3     1607.68     1664.75     62.12 o 
 -18   4   3      696.87      641.17     29.30 o 
 -16   4   3      773.58      841.86     35.10 o 
 -14   4   3     2444.04     2356.44     79.32 o 
 -12   4   3     1350.37     1415.59     52.13 o 
 -10   4   3      513.12      456.56     68.10 o 
  -8   4   3     3929.07     4618.67    136.69 o 
  -6   4   3     3291.57     3468.66    109.02 o 
  -4   4   3     1674.13     1640.16     64.52 o 
  -2   4   3        0.20       -1.33      7.56 o 
   0   4   3       91.26       87.10     13.00 o 
   2   4   3      217.73      190.44     17.12 o 
   4   4   3    11527.97    12083.30    207.10 o 
   6   4   3     2639.96     2345.25     55.89 o 
   8   4   3     3077.87     3220.05     63.39 o 
  10   4   3     9368.38     9641.33    154.25 o 
  12   4   3       86.96       99.16     15.61 o 
  14   4   3     5181.95     5580.85    164.15 o 
  16   4   3       97.07      121.14     18.30 o 
  18   4   3      678.62      605.80     35.33 o 
  20   4   3     3879.38     4206.83     98.07 o 
  22   4   3      920.26     1057.30     47.81 o 
  24   4   3      105.42       97.66     22.69 o 
  26   4   3        1.08        0.17     22.35 o 
  28   4   3      790.17      778.20     58.49 o 
  30   4   3      210.78      279.17     41.47 o 
  32   4   3       94.61      160.97     66.07 o 
  34   4   3      312.78      365.72     62.14 o 
 -33   5   3       31.99       42.93     40.64 o 
 -31   5   3       29.07       40.01     46.55 o 
 -29   5   3      505.81      439.83    120.73 o 
 -27   5   3       70.23      107.41     41.30 o 
 -25   5   3       13.36      -26.87     26.87 o 
 -23   5   3       58.85       60.82     60.95 o 
 -21   5   3        6.98       25.18     27.67 o 
 -19   5   3        0.20       16.68     39.69 o 
 -17   5   3      316.24      373.24     30.89 o 
 -15   5   3      355.78      398.80     46.24 o 
 -13   5   3       31.13       21.07     20.87 o 
 -11   5   3      685.85      676.17    110.90 o 
  -9   5   3      336.96      289.13     35.51 o 
  -7   5   3      386.35      453.13     40.57 o 
  -5   5   3      191.82      205.57     22.20 o 
  -3   5   3      327.69      309.32     31.51 o 
  -1   5   3      535.48      550.55     25.70 o 
   1   5   3      108.80       89.53     15.10 o 
   3   5   3      405.63      341.85    101.53 o 
   5   5   3       67.58       39.18     12.35 o 
   7   5   3      153.13      114.05     16.33 o 
   9   5   3       24.61       20.97     10.75 o 
  11   5   3      134.36      165.13     16.90 o 
  13   5   3      501.86      509.10     27.13 o 
  15   5   3        6.57        7.51     14.30 o 
  17   5   3       94.11       89.12     19.36 o 
  19   5   3       58.33       58.95     18.24 o 
  21   5   3      554.29      586.84     38.05 o 
  23   5   3      143.66      124.06     24.21 o 
  25   5   3     1026.33     1121.66     68.16 o 
  27   5   3       87.89      112.89     32.35 o 
  29   5   3        0.63      -27.27     68.63 o 
  31   5   3       52.93      -50.92     50.92 o 
  33   5   3       75.95       54.94     57.89 o 
 -32   6   3       24.27       -1.34     52.40 o 
 -30   6   3       75.71      106.80     47.85 o 
 -28   6   3      187.31      133.57     47.31 o 
 -26   6   3        2.28        6.91     52.97 o 
 -24   6   3        0.05      -25.84     25.84 o 
 -22   6   3      269.06      298.06     49.87 o 
 -20   6   3        1.78       -9.18     28.46 o 
 -18   6   3        1.04        2.75     25.90 o 
 -16   6   3        3.25      -15.16     18.70 o 
 -14   6   3      188.48      164.38     34.30 o 
 -12   6   3       95.40      104.82     30.55 o 
 -10   6   3      899.16      909.98     65.49 o 
  -8   6   3     1588.02     1476.60     74.45 o 
  -6   6   3      396.19      392.44     42.15 o 
  -4   6   3     1042.70      969.52     68.91 o 
  -2   6   3      232.79      256.90     27.92 o 
   0   6   3     2370.90     2343.24     67.25 o 
   2   6   3      639.88      569.19     35.54 o 
   4   6   3       62.62       52.10     16.64 o 
   6   6   3     2575.40     2597.36     68.39 o 
   8   6   3        0.16      -11.28     13.09 o 
  10   6   3       11.77       -0.78     12.24 o 
  12   6   3       69.49       64.20     15.22 o 
  14   6   3        2.06        3.85     12.32 o 
  16   6   3      401.14      363.78     26.81 o 
  18   6   3      407.55      358.48     44.05 o 
  20   6   3        0.38      -18.94     19.06 o 
  22   6   3        7.59       27.67     23.50 o 
  24   6   3      227.68      254.07     46.06 o 
  26   6   3       95.23      121.76     41.88 o 
  28   6   3       87.38       40.10     39.98 o 
  30   6   3      223.22      149.53     48.31 o 
 -27   7   3       30.02       40.22     59.29 o 
 -25   7   3       64.17       -9.16     33.55 o 
 -23   7   3      100.07       46.70     36.21 o 
 -21   7   3       14.22       -4.03     28.85 o 
 -19   7   3       30.71       46.01     30.38 o 
 -17   7   3      755.60      751.77     68.60 o 
 -15   7   3      606.90      507.16     56.48 o 
 -13   7   3       57.45       29.68     27.86 o 
 -11   7   3      460.52      390.13     64.08 o 
  -9   7   3     2142.34     1950.52     91.26 o 
  -7   7   3     2612.59     2545.56     85.73 o 
  -5   7   3      425.02      414.31     38.86 o 
  -3   7   3     7060.78     6783.08    164.95 o 
  -1   7   3     1108.69     1126.16     56.85 o 
   1   7   3       30.72       12.46     18.60 o 
   3   7   3      530.88      546.70     45.30 o 
   5   7   3      102.16      111.24     22.68 o 
   7   7   3       92.15       54.58     17.46 o 
   9   7   3      254.33      316.66     28.68 o 
  11   7   3      354.39      423.92     32.98 o 
  13   7   3      187.26      153.13     24.08 o 
  15   7   3      110.61      152.48     29.66 o 
  17   7   3      505.44      545.51     45.83 o 
  19   7   3      164.36      179.11     37.99 o 
  21   7   3      495.49      442.72     44.58 o 
  23   7   3        2.39       12.89     31.80 o 
  25   7   3        4.58      -33.85     33.85 o 
  27   7   3      145.74      103.28     48.89 o 
 -24   8   3      120.87       92.19     57.35 o 
 -22   8   3      152.75      234.52     73.52 o 
 -20   8   3      329.70      328.30     55.79 o 
 -18   8   3      120.65      108.21     41.14 o 
 -16   8   3      487.27      505.11     60.97 o 
 -14   8   3      342.57      299.02     48.25 o 
 -12   8   3      110.68      127.81     28.47 o 
 -10   8   3       24.78       10.85     20.10 o 
  -8   8   3       57.28       35.47     21.89 o 
  -6   8   3       13.48        3.59     19.65 o 
  -4   8   3      380.19      363.53     38.81 o 
  -2   8   3      500.19      536.97     44.40 o 
   0   8   3      178.42      239.50     51.81 o 
   2   8   3       56.39       89.45     41.82 o 
   4   8   3       11.39       30.76     24.82 o 
   6   8   3     1737.32     1731.79    142.25 o 
   8   8   3     3187.75     3419.81    133.58 o 
  10   8   3      269.34      392.37     42.22 o 
  12   8   3     1094.86     1136.38     87.05 o 
  14   8   3      137.88      156.67     36.45 o 
  16   8   3      154.34       93.93     33.90 o 
  18   8   3        3.91       12.22     26.30 o 
  20   8   3       62.03       64.37     55.15 o 
  22   8   3       14.99      -20.61     33.96 o 
 -19   9   3       97.67       85.51     80.78 o 
 -17   9   3      430.50      523.65     64.47 o 
 -15   9   3        2.38        7.34     25.72 o 
 -13   9   3       26.09        8.92     36.74 o 
 -11   9   3       16.09       20.16     25.43 o 
  -9   9   3       83.74       61.13     32.77 o 
  -7   9   3       97.18      119.82     35.49 o 
  -5   9   3       87.02      175.09     65.84 o 
  -3   9   3      246.12      192.71     41.30 o 
  -1   9   3      121.65      144.48     38.50 o 
   1   9   3       72.58       85.62     52.66 o 
   3   9   3      148.33      119.43     37.49 o 
   5   9   3     1651.37     1700.70    141.58 o 
   7   9   3      131.76      113.46     37.54 o 
   9   9   3      364.65      453.53     58.46 o 
  11   9   3      225.78      403.49     52.05 o 
  13   9   3      129.26      151.90     39.03 o 
  15   9   3      434.00      545.32     81.21 o 
  17   9   3      167.66      182.97     56.10 o 
  -4  10   3       19.67       10.68     46.96 o 
  -2  10   3       92.25      108.15     58.90 o 
   0  10   3        1.04       -7.29     47.49 o 
   2  10   3        5.51       24.06     47.22 o 
   4  10   3        2.26      -21.06     45.73 o 
   6  10   3       29.17       -3.18     46.03 o 
 -38   0   4        9.08       18.34     26.72 o 
 -36   0   4        9.83       29.63     26.81 o 
 -34   0   4      238.38      264.57     43.71 o 
 -32   0   4       97.44       92.33     30.88 o 
 -30   0   4       53.49       41.58     25.52 o 
 -28   0   4     1994.42     1911.89     89.40 o 
 -26   0   4      266.01      272.86     56.38 o 
 -24   0   4        4.36       49.66     24.20 o 
 -22   0   4     2324.22     2482.12     94.70 o 
 -20   0   4      821.93     1081.19     57.11 o 
 -18   0   4       90.06      101.99     21.48 o 
 -16   0   4      328.99      397.02     50.73 o 
 -14   0   4    25248.49    26259.33    601.08 o 
 -12   0   4    12376.51    13264.70    315.60 o 
 -10   0   4    26996.82    28968.24    646.11 o 
  -8   0   4    34370.25    33475.85   1063.37 o 
  -2   0   4     4183.58     4002.27     81.78 o 
   0   0   4    44261.08    42717.22    663.62 o 
   2   0   4     8944.64     8190.46    156.09 o 
   4   0   4     2539.47     2068.96     86.38 o 
   6   0   4    15067.61    14773.72    548.69 o 
   8   0   4       14.10        3.86      6.13 o 
  10   0   4    17888.96    18811.21    343.48 o 
  12   0   4     2725.21     3371.06     71.80 o 
  14   0   4       35.38       63.47     19.90 o 
  16   0   4     2431.28     2012.45     66.73 o 
  18   0   4      966.73     1028.03     46.56 o 
  22   0   4       73.67       62.07     19.27 o 
  24   0   4     1176.97     1366.98    110.10 o 
  26   0   4       12.46      123.06     47.27 o 
  28   0   4       13.77       71.83     46.55 o 
  30   0   4     1618.81     1700.62    138.35 o 
  32   0   4     1763.19     1869.45    152.70 o 
  34   0   4      162.36      215.97     75.02 o 
  36   0   4      360.36      427.36     95.37 o 
  38   0   4        0.76       80.28     65.04 o 
 -39   1   4      184.11      204.58     38.76 o 
 -37   1   4      393.21      471.28     45.62 o 
 -35   1   4       54.59       62.05     21.84 o 
 -33   1   4      502.75      502.91     39.91 o 
 -31   1   4        0.02       18.89     17.22 o 
 -29   1   4        0.86        2.09     15.20 o 
 -27   1   4      935.89      906.70     45.24 o 
 -25   1   4     2849.47     2597.16     71.73 o 
 -23   1   4     7635.45     7716.79    151.83 o 
 -21   1   4     5478.27     5544.66    114.91 o 
 -19   1   4      238.19      219.51     20.54 o 
 -17   1   4     4972.95     5034.74    102.22 o 
 -15   1   4     6933.88     6838.90    127.91 o 
 -13   1   4      150.10       77.63     17.65 o 
 -11   1   4      168.24      154.19     16.29 o 
  -9   1   4        3.00       -1.27      6.37 o 
  -7   1   4       42.99       14.72      9.88 o 
  -5   1   4       78.83      113.37     11.20 o 
  -3   1   4    12761.03    13171.62    190.82 o 
  -1   1   4     1242.54     1185.88     30.34 o 
   1   1   4     9033.02     8721.10    142.19 o 
   3   1   4     1892.43     1898.05     48.21 o 
   5   1   4        8.42       77.85     55.60 o 
   7   1   4     1829.95     1877.36     48.27 o 
   9   1   4     1442.06     1479.56     37.37 o 
  11   1   4    13721.00    14651.95    244.13 o 
  13   1   4     1484.72     1776.91     32.62 o 
  15   1   4    19064.23    19882.10    289.74 o 
  17   1   4     2813.45     2867.41     92.12 o 
  19   1   4      312.49      336.88     20.27 o 
  21   1   4       51.35       46.39     15.09 o 
  23   1   4      302.30      280.14     32.78 o 
  25   1   4      139.82      115.01     24.68 o 
  27   1   4     1871.02     1692.59     93.56 o 
  29   1   4      232.24      327.12     74.52 o 
  31   1   4      638.62      645.71    104.42 o 
  33   1   4      417.02      404.75     62.96 o 
  35   1   4       69.94       59.65     38.23 o 
  37   1   4       30.94       39.33     41.49 o 
 -38   2   4       36.73       24.86     33.00 o 
 -36   2   4       10.14       61.61     34.02 o 
 -34   2   4      247.58      262.16     31.62 o 
 -32   2   4      269.64      292.60     32.49 o 
 -30   2   4      124.46      140.14     24.07 o 
 -28   2   4      776.51      796.15     45.46 o 
 -26   2   4       20.72      -14.07     14.35 o 
 -24   2   4      121.40      126.86     21.21 o 
 -22   2   4      162.23      184.84     22.89 o 
 -20   2   4      457.29      401.57     40.93 o 
 -18   2   4      918.44      911.47     36.70 o 
 -16   2   4     1005.41     1094.75     37.62 o 
 -14   2   4     4293.75     4532.88     92.01 o 
 -12   2   4        5.52        3.71      4.10 o 
 -10   2   4     2965.74     2841.73     79.88 o 
  -8   2   4     3133.47     2785.22    110.51 o 
  -6   2   4      668.50      688.53     26.67 o 
  -4   2   4     7606.87     7230.73    142.75 o 
  -2   2   4     8773.83     8667.63    167.53 o 
   0   2   4     1984.77     1983.31     48.14 o 
   2   2   4      277.33      343.23     28.95 o 
   4   2   4        5.98       10.03      5.57 o 
   6   2   4        0.07        4.07      5.36 o 
   8   2   4     6140.03     6640.23    117.41 o 
  10   2   4      548.76      492.74     34.05 o 
  12   2   4      254.86      274.67     14.79 o 
  14   2   4      242.33      281.39     16.13 o 
  16   2   4      504.87      562.39     30.06 o 
  18   2   4     3867.02     3707.30     83.76 o 
  20   2   4       37.78       20.89     15.24 o 
  22   2   4      196.60      206.38     24.27 o 
  24   2   4     2248.19     2060.62     63.70 o 
  26   2   4        1.88        5.81     16.98 o 
  28   2   4       98.79      121.50     30.12 o 
  30   2   4      244.41      268.91     49.10 o 
  32   2   4       66.79       -2.23     30.79 o 
  34   2   4        0.66       15.90     34.86 o 
  36   2   4      148.38      111.29     46.49 o 
 -37   3   4      160.17      198.38     49.33 o 
 -35   3   4      232.71      195.29     47.74 o 
 -33   3   4        2.42        0.08     29.28 o 
 -31   3   4      599.54      559.20     65.18 o 
 -29   3   4        0.46       16.20     29.69 o 
 -27   3   4        1.09        9.10     21.44 o 
 -25   3   4       54.10       31.66     22.70 o 
 -23   3   4        6.90       14.85     25.02 o 
 -21   3   4      408.35      410.33     41.06 o 
 -19   3   4        1.89        9.33     12.71 o 
 -17   3   4      327.97      152.27     37.09 o 
 -15   3   4      394.79      212.86     37.69 o 
 -13   3   4     1476.80     1298.10     51.80 o 
 -11   3   4     3277.78     3197.65     77.48 o 
  -9   3   4      322.48      401.49     53.50 o 
  -7   3   4     1425.54     1640.41     64.66 o 
  -5   3   4      765.60      709.76     39.04 o 
  -3   3   4       47.71       35.41     23.23 o 
  -1   3   4      428.65      397.75     30.56 o 
   1   3   4     1372.95     1433.78     41.41 o 
   3   3   4     1404.06     1407.85     38.71 o 
   5   3   4      393.29      395.40     18.35 o 
   7   3   4    12921.86    12824.42    336.15 o 
   9   3   4     4898.23     5129.62     87.98 o 
  11   3   4     1197.46     1392.58     35.07 o 
  13   3   4     1757.03     1803.47     52.36 o 
  15   3   4       38.44       40.43     13.95 o 
  17   3   4       12.84       17.97     13.06 o 
  19   3   4      124.79      119.29     19.84 o 
  21   3   4     1170.42     1201.77     49.05 o 
  23   3   4      494.78      461.43     34.19 o 
  25   3   4        0.28        5.10     17.70 o 
  27   3   4        4.08        0.05     18.35 o 
  29   3   4       23.48       33.78     31.11 o 
  31   3   4      246.09      227.70     50.06 o 
  33   3   4      177.71      195.59     47.58 o 
  35   3   4       14.37       40.14     36.05 o 
 -36   4   4       49.72       -8.27     51.58 o 
 -34   4   4        0.51       13.94     34.11 o 
 -32   4   4      147.59      172.20     45.27 o 
 -30   4   4      221.30      265.01     51.04 o 
 -28   4   4       61.61      128.86     39.96 o 
 -26   4   4      179.86      172.33     42.86 o 
 -24   4   4     3237.97     3286.50    132.12 o 
 -22   4   4      166.62      224.52     42.84 o 
 -20   4   4      892.95      712.37     62.29 o 
 -18   4   4      126.23      171.30     34.16 o 
 -16   4   4      124.15      144.02     20.59 o 
 -14   4   4     4875.82     4745.65    174.55 o 
 -12   4   4       86.28       92.64     20.05 o 
 -10   4   4     4697.48     4667.25    141.39 o 
  -8   4   4      451.34      389.54     37.23 o 
  -6   4   4     1390.68     1306.87     64.12 o 
  -4   4   4      162.38       91.84     19.99 o 
  -2   4   4     3971.15     4426.74     97.11 o 
   0   4   4     2784.40     2804.18     69.50 o 
   2   4   4      557.51      614.51     29.91 o 
   4   4   4     1267.05     1350.66     47.19 o 
   6   4   4     3665.91     3979.74     74.32 o 
   8   4   4     4326.05     4254.17     78.67 o 
  10   4   4     5456.92     5508.50     97.31 o 
  12   4   4      377.04      423.70     23.01 o 
  14   4   4     1460.53     1425.06     49.15 o 
  16   4   4      204.25      198.69     22.41 o 
  18   4   4       21.20       30.05     16.87 o 
  20   4   4      114.18      130.34     22.77 o 
  22   4   4     1148.77     1032.81     49.60 o 
  24   4   4     1308.98     1352.90     54.74 o 
  26   4   4      104.07       74.08     22.74 o 
  28   4   4       42.49       21.57     26.18 o 
  30   4   4      125.33      166.57     43.75 o 
  32   4   4      350.17      378.72     61.28 o 
  34   4   4        1.34      -11.77     44.94 o 
 -33   5   4      239.24      322.70     59.35 o 
 -31   5   4        0.49      -29.28     29.28 o 
 -29   5   4        3.25       26.91     35.74 o 
 -27   5   4      821.58      906.06     94.90 o 
 -25   5   4        2.04       20.95     32.01 o 
 -23   5   4      877.22      735.89     69.00 o 
 -21   5   4       78.44       45.96     28.98 o 
 -19   5   4      312.58      374.15     49.38 o 
 -17   5   4      638.35      617.99     58.10 o 
 -15   5   4     2600.08     2405.71     82.44 o 
 -13   5   4      400.84      507.81     52.35 o 
 -11   5   4     1811.25     1743.99     92.29 o 
  -9   5   4      100.56       94.58     25.02 o 
  -7   5   4      482.26      447.60     60.31 o 
  -5   5   4     1931.67     2009.82     80.06 o 
  -3   5   4      259.02      346.86     22.67 o 
  -1   5   4     5851.38     6036.01    131.31 o 
   1   5   4     7767.55     7748.97    163.88 o 
   3   5   4      101.92       78.39     15.81 o 
   5   5   4     7350.08     7458.33    141.06 o 
   7   5   4       37.41       49.70     12.71 o 
   9   5   4       13.11       -7.88      9.77 o 
  11   5   4     1643.53     1590.91     59.15 o 
  13   5   4      905.66      906.23     34.73 o 
  15   5   4      257.23      193.02     24.18 o 
  17   5   4      727.45      790.65     42.37 o 
  19   5   4      606.30      552.99     37.33 o 
  21   5   4       15.36        3.24     18.42 o 
  23   5   4      380.82      411.64     35.77 o 
  25   5   4        3.22      -18.43     18.43 o 
  27   5   4      325.98      324.01     42.96 o 
  29   5   4       26.74        0.83     27.54 o 
  31   5   4      597.98      484.49    101.79 o 
  33   5   4      210.67      285.46     83.80 o 
 -30   6   4      512.37      625.48     77.16 o 
 -28   6   4      124.11       62.10     38.48 o 
 -26   6   4      299.74      364.36     60.87 o 
 -24   6   4        0.11       15.07     30.76 o 
 -22   6   4      302.33      204.13     43.74 o 
 -20   6   4        2.62        1.43     28.78 o 
 -18   6   4       65.91       47.02     29.67 o 
 -16   6   4       56.24       21.28     25.83 o 
 -14   6   4       81.52      130.69     32.31 o 
 -12   6   4     3231.15     2958.68    116.89 o 
 -10   6   4       42.35       43.42     25.24 o 
  -8   6   4     6925.19     6561.63    194.12 o 
  -6   6   4       28.94       12.93     21.10 o 
  -4   6   4     2457.31     2724.43    102.85 o 
  -2   6   4     4208.75     4135.44    111.17 o 
   0   6   4     2491.29     2647.10    170.80 o 
   2   6   4     5713.77     5529.88    128.58 o 
   4   6   4     1556.15     1607.20     51.47 o 
   6   6   4     8161.43     8044.46    155.31 o 
   8   6   4     7338.57     7382.31    131.12 o 
  10   6   4     2060.58     2098.63     55.13 o 
  12   6   4       53.10       24.26     13.23 o 
  14   6   4      831.16      744.79     44.32 o 
  16   6   4      234.37      220.29     26.55 o 
  18   6   4      271.34      232.96     27.63 o 
  20   6   4      619.32      500.81     38.45 o 
  22   6   4        6.54      -17.73     21.77 o 
  24   6   4      143.83      141.52     43.03 o 
  26   6   4        3.11      -29.37     29.37 o 
  28   6   4       49.93      104.99     43.05 o 
  30   6   4      276.04      233.17     55.62 o 
 -27   7   4      126.16      148.20     52.22 o 
 -25   7   4       14.96      -28.37     28.37 o 
 -23   7   4      228.78      249.04     51.97 o 
 -21   7   4       68.79       65.77     36.70 o 
 -19   7   4       10.37       -3.38     33.81 o 
 -17   7   4      118.08      129.11     39.14 o 
 -15   7   4       63.96       85.54     33.98 o 
 -13   7   4      293.89      331.96     48.05 o 
 -11   7   4        5.20       -9.22     24.16 o 
  -9   7   4        0.22      -12.66     23.65 o 
  -7   7   4      701.28      681.47     59.77 o 
  -5   7   4        1.90       -6.88     23.70 o 
  -3   7   4     1683.03     1633.06     67.34 o 
  -1   7   4      413.11      421.36     38.64 o 
   1   7   4       34.46        4.51     18.20 o 
   3   7   4        8.35       -5.32     23.12 o 
   5   7   4     2521.36     2592.73     85.34 o 
   7   7   4     1008.08     1091.63     72.00 o 
   9   7   4      122.83       93.10     23.89 o 
  11   7   4      319.65      354.74     27.68 o 
  13   7   4      570.26      568.18     44.97 o 
  15   7   4      271.62      337.81     37.84 o 
  17   7   4       50.97       69.50     25.37 o 
  19   7   4        3.23      -11.13     20.73 o 
  21   7   4       63.75       22.85     34.24 o 
  23   7   4      141.21      153.87     48.42 o 
  25   7   4      242.75      291.91     55.20 o 
  27   7   4        2.07      -27.72     45.89 o 
 -24   8   4      132.25      246.98     77.98 o 
 -22   8   4      372.53      258.85     77.00 o 
 -20   8   4       66.17       60.02     39.81 o 
 -18   8   4        0.01      -14.19     31.28 o 
 -16   8   4        0.01      -54.82     60.07 o 
 -14   8   4       15.48        8.70     28.54 o 
 -12   8   4      103.28      124.14     37.50 o 
 -10   8   4       64.88       85.41     26.09 o 
  -8   8   4        2.99      -12.07     18.77 o 
  -6   8   4      121.66      178.46     30.72 o 
  -4   8   4       10.28      -15.46     23.75 o 
  -2   8   4       13.67       35.41     20.86 o 
   0   8   4       14.83       33.19     20.21 o 
   2   8   4      508.15      554.73     45.37 o 
   4   8   4        0.01      -27.82     27.82 o 
   6   8   4       66.67       68.47     45.30 o 
   8   8   4      409.05      500.45     76.39 o 
  10   8   4       83.94       88.54     25.83 o 
  12   8   4       18.14       17.08     25.37 o 
  14   8   4       20.76      -23.56     23.56 o 
  16   8   4      144.11      156.03     38.48 o 
  18   8   4      241.05      201.67     41.38 o 
  20   8   4      323.88      317.43     64.62 o 
  22   8   4       12.45       10.48     55.83 o 
 -17   9   4      358.78      306.74     75.97 o 
 -15   9   4      208.03      290.09     49.55 o 
 -13   9   4      178.53      189.31     37.07 o 
 -11   9   4       17.37       19.14     25.12 o 
  -9   9   4       95.18       63.19     27.18 o 
  -7   9   4      147.94      122.05     35.24 o 
  -5   9   4       95.85       59.78     32.46 o 
  -3   9   4       33.11       49.89     43.23 o 
  -1   9   4       90.19       77.43     33.10 o 
   1   9   4      146.64      153.55     39.02 o 
   3   9   4      516.15      558.10     63.59 o 
   5   9   4       59.04       30.14     28.32 o 
   7   9   4       45.88       14.53     27.36 o 
   9   9   4       92.43       47.07     77.69 o 
  11   9   4      349.27      303.85     73.44 o 
  13   9   4      179.56      191.37     43.17 o 
  15   9   4      289.98      271.62     65.25 o 
  17   9   4       14.53       46.29     40.39 o 
  -4  10   4       33.61      -12.61     48.44 o 
  -2  10   4       13.23      -41.63     41.63 o 
   0  10   4       17.65      -23.19     45.56 o 
   2  10   4       48.18      -40.44     40.44 o 
   4  10   4      120.72      111.06     60.45 o 
 -37   1   5       90.81      153.42     28.66 o 
 -35   1   5        2.98        0.16     18.46 o 
 -33   1   5      328.47      331.47     34.13 o 
 -31   1   5      196.29      171.41     26.43 o 
 -29   1   5        1.85       19.19     16.29 o 
 -27   1   5      101.20      109.41     21.42 o 
 -25   1   5     1409.16     1358.25     50.17 o 
 -23   1   5     2273.52     2226.77     64.46 o 
 -21   1   5     4111.07     3909.19     90.08 o 
 -19   1   5      507.11      551.96     36.61 o 
 -17   1   5      254.07      248.21     25.11 o 
 -15   1   5        1.06       14.67     10.74 o 
 -13   1   5     1932.08     1989.34     58.83 o 
 -11   1   5       83.86       90.14     12.53 o 
  -9   1   5     5763.39     6160.17    107.87 o 
  -7   1   5     1941.40     2121.90     38.99 o 
  -5   1   5     4730.47     4568.96     82.50 o 
  -3   1   5     6529.17     6592.66    113.03 o 
  -1   1   5     4369.06     4121.55     74.24 o 
   1   1   5     1094.46     1227.64     28.58 o 
   3   1   5      567.58      454.76     37.47 o 
   5   1   5     3878.88     2079.24     93.22 o 
   7   1   5      692.04      572.58     37.74 o 
   9   1   5     1715.89     1759.79     43.49 o 
  11   1   5     1367.96     1283.95     37.00 o 
  13   1   5     2298.22     2532.61     59.01 o 
  15   1   5      240.16      188.04     17.99 o 
  17   1   5      964.40      910.50     38.85 o 
  19   1   5     1823.64     1797.36     45.62 o 
  21   1   5       78.42       70.70     17.75 o 
  23   1   5     1021.80      956.68     42.85 o 
  25   1   5      433.37      456.45     41.14 o 
  27   1   5      760.68      710.18     91.88 o 
  29   1   5       18.16       48.69     31.28 o 
  31   1   5        5.25      -21.94     55.71 o 
  33   1   5      517.88      523.19     68.56 o 
  35   1   5      324.51      316.51     86.44 o 
  37   1   5        0.76       44.69     41.83 o 
 -38   2   5        1.81       12.48     44.02 o 
 -36   2   5        5.87       14.07     22.65 o 
 -34   2   5      273.99      321.87     39.63 o 
 -32   2   5      315.16      373.14     35.98 o 
 -30   2   5     1128.89     1171.61     58.32 o 
 -28   2   5        0.90        4.93     15.78 o 
 -26   2   5      288.43      295.37     28.74 o 
 -24   2   5      957.69      963.80     45.08 o 
 -22   2   5        4.11      -11.57     13.42 o 
 -20   2   5     6182.85     6018.50    125.29 o 
 -18   2   5      109.61       80.00     15.23 o 
 -16   2   5      682.88      668.08     32.39 o 
 -14   2   5     8741.71     8871.76    185.38 o 
 -12   2   5    13118.77    13683.37    244.99 o 
 -10   2   5      171.07      198.30     18.84 o 
  -8   2   5     6309.76     6198.02    129.26 o 
  -6   2   5     3496.13     3615.57     94.54 o 
  -4   2   5        5.73        0.70      5.72 o 
  -2   2   5    13889.94    13779.21    663.01 o 
   0   2   5       10.95        7.80      7.88 o 
   2   2   5      881.95      900.91     26.42 o 
   4   2   5     5346.02     5035.30     89.76 o 
   6   2   5        4.33        1.09      6.69 o 
   8   2   5     1778.93     1938.51     43.57 o 
  10   2   5     3800.92     3713.00     91.50 o 
  12   2   5      285.80      268.48     20.12 o 
  14   2   5     6391.43     6361.97    122.90 o 
  16   2   5      109.10      110.96     11.75 o 
  18   2   5     3344.82     3362.25     78.93 o 
  20   2   5     3051.53     3320.00    115.44 o 
  22   2   5      948.06     1056.78     46.93 o 
  24   2   5      838.80      872.40     45.09 o 
  26   2   5      297.64      418.33     75.23 o 
  28   2   5        0.75      -17.11     18.82 o 
  30   2   5     1059.14     1081.02     91.63 o 
  32   2   5      219.55      260.25     50.76 o 
  34   2   5       38.92       18.42     34.53 o 
  36   2   5       27.14       52.14     40.53 o 
 -37   3   5       40.83       75.45     40.08 o 
 -35   3   5        8.02        7.51     38.38 o 
 -33   3   5      100.21       66.18     37.03 o 
 -31   3   5      209.92      194.62     44.27 o 
 -29   3   5      146.05      164.93     31.51 o 
 -27   3   5      205.94      182.46     58.99 o 
 -25   3   5      277.21      312.77     45.67 o 
 -23   3   5     1798.95     1673.24     66.86 o 
 -21   3   5     5823.99     5549.06    137.52 o 
 -19   3   5     1893.31     1759.32     62.65 o 
 -11   3   5     7793.15     7733.60    159.52 o 
  -9   3   5     1752.68     1803.72     72.11 o 
  -7   3   5     1856.78     1819.02     69.34 o 
  -5   3   5      472.75      385.45     55.35 o 
  -3   3   5       37.86       57.74      8.78 o 
  -1   3   5    10740.62    11126.35    216.15 o 
   1   3   5        4.27        7.84      7.33 o 
   3   3   5     2397.21     2471.52     54.58 o 
   5   3   5      498.02      490.70     28.88 o 
   7   3   5      463.82      459.91     19.98 o 
   9   3   5     2229.86     2286.00     47.95 o 
  11   3   5     5188.47     5225.21     90.78 o 
  13   3   5     5643.10     5905.50     90.03 o 
  15   3   5        8.89       -1.15      8.53 o 
  17   3   5     1066.30     1005.91     42.51 o 
  19   3   5     1202.21     1339.09     62.83 o 
  21   3   5      561.91      551.65     36.10 o 
  23   3   5     3658.15     3672.42     91.93 o 
  25   3   5      113.63       70.25     21.70 o 
  27   3   5     1044.60     1029.01     70.37 o 
  29   3   5        6.16       45.24     25.45 o 
  31   3   5      291.85      272.83     52.22 o 
  33   3   5      874.19      948.92    130.58 o 
  35   3   5      141.54      122.70     59.05 o 
 -34   4   5        0.11       48.97     36.16 o 
 -32   4   5        1.52      -28.58     44.30 o 
 -30   4   5      835.00      869.04     81.48 o 
 -28   4   5      185.82      146.04     41.69 o 
 -26   4   5       64.70       85.99     36.03 o 
 -24   4   5      628.74      688.32    122.35 o 
 -22   4   5      507.43      567.45     59.63 o 
 -20   4   5     2265.32     2210.83    101.17 o 
 -18   4   5       10.53       21.32     23.28 o 
 -16   4   5      435.29      343.83     63.10 o 
 -14   4   5      224.71      249.61     57.63 o 
 -12   4   5     1781.90     1639.67     75.25 o 
 -10   4   5      553.67      583.03     47.92 o 
  -8   4   5      459.17      460.82     39.83 o 
  -6   4   5      133.02       99.01     22.13 o 
  -4   4   5       29.82        7.14     15.45 o 
  -2   4   5     1555.65     1955.61     96.51 o 
   0   4   5      257.57      207.49     21.61 o 
   2   4   5       53.20       92.69     22.32 o 
   4   4   5     2301.44     2429.36     58.97 o 
   6   4   5       63.02       43.86     13.27 o 
   8   4   5     6187.64     6153.05    106.14 o 
  10   4   5     5091.58     5229.21     93.94 o 
  12   4   5     2479.37     2357.65     53.48 o 
  14   4   5     3378.60     3487.07     71.07 o 
  16   4   5        0.04        2.32     14.73 o 
  18   4   5     3481.57     3656.03     90.11 o 
  20   4   5       81.12       96.22     21.65 o 
  22   4   5        1.14       -7.83     17.40 o 
  24   4   5      192.63      216.26     28.60 o 
  26   4   5       33.26       34.38     21.79 o 
  28   4   5      268.12      323.72     53.85 o 
  30   4   5      202.11      216.36     49.94 o 
  32   4   5       18.43       12.60     34.47 o 
  34   4   5       77.90       71.04     55.86 o 
 -33   5   5       73.67       55.27     63.21 o 
 -31   5   5       70.45       53.00     39.30 o 
 -29   5   5       22.45       39.68     36.81 o 
 -27   5   5       40.87       34.41     36.88 o 
 -25   5   5      164.69      224.30     46.18 o 
 -23   5   5       53.11       28.29     31.33 o 
 -21   5   5      120.37       82.01     33.71 o 
 -19   5   5        9.58       14.68     21.28 o 
 -17   5   5       11.71       44.01     32.11 o 
 -15   5   5       17.37       13.41     25.31 o 
 -13   5   5       49.84       18.18     23.74 o 
 -11   5   5       29.60       12.32     22.61 o 
  -9   5   5      404.46      421.56     43.15 o 
  -7   5   5      559.56      556.33     52.27 o 
  -5   5   5       84.73      102.17     26.30 o 
  -3   5   5     4382.97     4512.48    138.24 o 
  -1   5   5      228.74      240.05     31.16 o 
   1   5   5     1161.35     1160.22     42.68 o 
   3   5   5        3.57       -1.12      9.84 o 
   5   5   5       19.70       20.14     10.78 o 
   7   5   5      128.59      109.20     14.66 o 
   9   5   5      720.92      661.00     29.99 o 
  11   5   5     1864.52     1799.86     51.71 o 
  13   5   5     1531.33     1669.34     47.09 o 
  15   5   5      548.41      591.34     37.23 o 
  17   5   5      528.19      496.81     35.80 o 
  19   5   5      969.96      935.90     51.78 o 
  21   5   5       17.20        5.36     18.22 o 
  23   5   5      234.24      219.46     29.60 o 
  25   5   5        3.09      -19.59     19.59 o 
  27   5   5        0.09       -8.95     27.30 o 
  29   5   5       36.07       33.83     35.81 o 
  31   5   5      165.36       94.47     67.39 o 
 -30   6   5       64.47       96.11     62.33 o 
 -28   6   5        0.33      -64.92     64.92 o 
 -26   6   5      101.82      135.17     44.93 o 
 -24   6   5        7.29       -2.53     32.72 o 
 -22   6   5       22.70      -22.13     28.07 o 
 -20   6   5       36.37       50.95     32.39 o 
 -18   6   5        3.28       -7.78     25.65 o 
 -16   6   5      463.08      514.56     84.11 o 
 -14   6   5      938.85      880.93     69.59 o 
 -12   6   5     1095.45      937.29     69.15 o 
 -10   6   5     1074.57      997.01     67.06 o 
  -8   6   5      354.70      290.12     39.33 o 
  -6   6   5      110.24      138.53     31.37 o 
  -4   6   5        4.57       -6.56     38.24 o 
  -2   6   5       90.35       52.71     24.90 o 
   0   6   5      253.76      266.14     29.53 o 
   2   6   5     1025.53     1141.78     61.17 o 
   4   6   5      577.19      636.23     42.37 o 
   6   6   5      199.51      240.68     21.16 o 
   8   6   5       19.77        2.09     12.51 o 
  10   6   5       34.91       43.51     17.84 o 
  12   6   5      148.65      148.91     19.53 o 
  14   6   5      368.42      415.33     45.94 o 
  16   6   5       73.42       40.44     18.73 o 
  18   6   5       88.93       56.58     20.61 o 
  20   6   5       30.30       27.39     20.81 o 
  22   6   5       56.69       51.06     22.47 o 
  24   6   5       42.16       29.56     26.33 o 
  26   6   5       40.60      -18.64     80.35 o 
  28   6   5      132.04      146.85     71.12 o 
 -27   7   5      135.99      110.01     67.55 o 
 -25   7   5       49.62      -25.03     34.31 o 
 -23   7   5      247.62      268.65     53.29 o 
 -21   7   5        0.14      -31.65     31.65 o 
 -19   7   5      152.83      205.08     45.51 o 
 -17   7   5      201.89      176.29     43.10 o 
 -15   7   5      108.36      103.45     45.31 o 
 -13   7   5      126.45       97.49     32.52 o 
 -11   7   5       22.06       39.11     28.06 o 
  -9   7   5      456.13      403.58     49.60 o 
  -7   7   5     1390.78     1394.62     77.89 o 
  -5   7   5     3167.60     3103.35    119.96 o 
  -3   7   5     1685.09     1709.93     68.92 o 
  -1   7   5     3660.39     3865.98    111.98 o 
   1   7   5     1323.65     1245.90     80.46 o 
   3   7   5      117.41       94.81     24.04 o 
   5   7   5       37.72       58.52     21.43 o 
   7   7   5       53.40       62.21     23.52 o 
   9   7   5     2168.58     2114.16     66.46 o 
  11   7   5      894.89      883.49     55.84 o 
  13   7   5      549.11      632.61     48.36 o 
  15   7   5        0.05      -17.01     17.01 o 
  17   7   5       23.32       39.02     24.56 o 
  19   7   5        1.79        5.44     23.42 o 
  21   7   5      157.68      139.40     32.57 o 
  23   7   5      329.30      411.89     56.88 o 
  25   7   5       88.26      119.24     45.31 o 
 -22   8   5       11.05       -6.38     46.33 o 
 -20   8   5      382.48      365.67     59.37 o 
 -18   8   5      513.03      533.50     65.95 o 
 -16   8   5        1.06       -5.51     29.39 o 
 -14   8   5      907.33      873.55     77.30 o 
 -12   8   5      254.73      187.00     40.23 o 
 -10   8   5      138.74      133.18     60.30 o 
  -8   8   5      211.58      170.36     30.59 o 
  -6   8   5       29.60       24.38     21.57 o 
  -4   8   5      187.80      165.87     29.65 o 
  -2   8   5      158.92      155.75     30.49 o 
   0   8   5       42.96       41.97     22.23 o 
   2   8   5      256.78      206.54     32.02 o 
   4   8   5      778.35      847.65     55.90 o 
   6   8   5       17.59       -7.38     20.19 o 
   8   8   5     1108.27     1085.23     83.97 o 
  10   8   5      628.65      610.30     61.35 o 
  12   8   5      105.82      152.38     49.03 o 
  14   8   5      199.57      186.58     40.08 o 
  16   8   5      195.61      206.54     56.13 o 
  18   8   5      316.52      387.81     53.86 o 
  20   8   5      450.41      456.32     59.25 o 
 -17   9   5      103.03      165.45     69.12 o 
 -15   9   5      205.08      252.99     73.17 o 
 -13   9   5      280.74      314.95     42.98 o 
 -11   9   5      270.51      283.93     41.24 o 
  -9   9   5      204.60      235.12     37.11 o 
  -7   9   5       17.84      -15.88     20.61 o 
  -5   9   5      299.83      312.97     40.50 o 
  -3   9   5        4.45      -29.87     44.05 o 
  -1   9   5      502.77      516.73     61.27 o 
   1   9   5       93.20      105.90     35.32 o 
   3   9   5       37.55        6.90     29.51 o 
   5   9   5        6.72      -25.84     25.84 o 
   7   9   5      117.90      189.32     57.90 o 
   9   9   5       46.20       72.34     32.62 o 
  11   9   5      462.23      668.73     68.07 o 
  13   9   5       19.06       10.14     38.82 o 
  15   9   5       20.86       81.95     50.21 o 
  -4  10   5      135.05      118.11     61.60 o 
  -2  10   5       46.36       56.19     54.85 o 
   0  10   5       48.01       11.77     51.71 o 
   2  10   5       95.95       75.83     55.60 o 
 -38   0   6       19.12       87.78     46.32 o 
 -36   0   6      486.99      572.94     64.03 o 
 -34   0   6      332.56      475.73     58.17 o 
 -32   0   6       62.04        9.17     26.99 o 
 -30   0   6      947.67      944.50     72.37 o 
 -28   0   6      683.15      691.60    131.55 o 
 -26   0   6      102.53       94.34     28.01 o 
 -24   0   6       32.80       33.45     24.14 o 
 -22   0   6      103.21       69.13     24.41 o 
 -20   0   6     1277.97     1205.49     62.24 o 
 -18   0   6     4275.95     4118.93    128.97 o 
 -16   0   6     4844.56     4712.11    106.32 o 
 -14   0   6     2206.60     2172.47     64.17 o 
 -12   0   6     8897.62     8776.10    174.33 o 
 -10   0   6     3966.97     4386.11    112.92 o 
  -8   0   6      321.18      300.49     21.52 o 
  -6   0   6     8956.84     8395.88    165.16 o 
  -4   0   6      274.58      298.28     18.41 o 
  -2   0   6      201.53      143.86     19.77 o 
   0   0   6      441.16      452.85     21.07 o 
   4   0   6    14687.08    14321.68    326.28 o 
   6   0   6       53.05       37.01      8.03 o 
   8   0   6     3169.56     3218.43     60.88 o 
  10   0   6      171.60      143.41     17.47 o 
  12   0   6      846.27      885.51     50.75 o 
  14   0   6     8601.06     9057.59    263.02 o 
  16   0   6      431.12      419.69     28.46 o 
  18   0   6      909.87     1058.45     69.99 o 
  20   0   6     3318.04     1493.13    109.88 o 
  22   0   6     1934.58     1836.51    129.13 o 
  24   0   6     1270.12     1025.60    109.06 o 
  26   0   6      855.30      824.14    104.97 o 
  28   0   6        1.12        9.16     40.20 o 
  30   0   6       14.78        4.05     40.43 o 
  32   0   6      628.71      546.29     98.45 o 
  34   0   6        4.40       34.85     57.71 o 
  36   0   6      310.78      182.59     73.83 o 
 -37   1   6      218.15      197.54     31.28 o 
 -35   1   6       21.06       41.50     21.08 o 
 -33   1   6      311.53      427.35     38.69 o 
 -31   1   6      543.75      573.55     41.99 o 
 -29   1   6      227.61      276.78     29.75 o 
 -27   1   6       30.13        8.92     15.80 o 
 -25   1   6       17.68       14.40     15.60 o 
 -23   1   6       74.63       97.19     19.16 o 
 -21   1   6      971.69      976.50     41.79 o 
 -19   1   6      420.31      362.81     26.50 o 
 -17   1   6      175.33      171.09     17.83 o 
 -15   1   6        1.30        0.73      7.17 o 
 -13   1   6     2708.21     2374.04     67.57 o 
 -11   1   6    36812.75    38845.06    616.30 o 
  -9   1   6     9824.55    10889.43    149.23 o 
  -7   1   6     3773.87     3965.77     68.52 o 
  -5   1   6      483.59      580.89     17.51 o 
  -3   1   6    21282.25    21731.63    346.87 o 
  -1   1   6     4818.09     5024.82    103.41 o 
   1   1   6     3502.12     3222.27    149.26 o 
   3   1   6     1581.19     1400.40     27.87 o 
   5   1   6     4074.15     4166.68     82.91 o 
   7   1   6    10033.52    10089.85    172.91 o 
   9   1   6     5385.36     5914.09    125.83 o 
  11   1   6       10.38        3.56      9.44 o 
  13   1   6     1627.26     1769.17     47.58 o 
  15   1   6      890.90      942.98     34.74 o 
  17   1   6     1315.63     1253.64     53.81 o 
  19   1   6       27.03        6.20     12.11 o 
  21   1   6     1545.80     1595.83     66.35 o 
  23   1   6     1511.55     1560.69    115.06 o 
  25   1   6       13.04       -2.26     18.43 o 
  27   1   6       11.92       16.42     50.09 o 
  29   1   6       65.03       79.03     35.74 o 
  31   1   6        0.13      -11.75     28.00 o 
  33   1   6      739.30      799.29     83.62 o 
  35   1   6      724.86      732.61     83.14 o 
 -36   2   6       13.10       31.64     23.31 o 
 -34   2   6        6.81       -4.93     21.37 o 
 -32   2   6       45.81       54.22     24.05 o 
 -30   2   6      144.29      140.87     26.65 o 
 -28   2   6      473.53      398.75     34.47 o 
 -26   2   6        0.71        9.56     14.72 o 
 -24   2   6       36.34       34.02     18.72 o 
 -22   2   6      196.68      231.63     26.37 o 
 -20   2   6      122.61      129.52     19.47 o 
 -18   2   6      154.63      167.05     28.83 o 
 -16   2   6      590.17      535.29     35.70 o 
 -14   2   6       35.46       26.62     10.49 o 
 -12   2   6     1757.18     1647.21     36.13 o 
 -10   2   6      266.57      283.81     35.46 o 
  -8   2   6      232.66      248.00     19.01 o 
  -6   2   6     1345.86     1323.74     40.33 o 
  -4   2   6     3431.10     3621.29     80.05 o 
  -2   2   6     4155.11     4310.12     92.31 o 
   0   2   6     1850.71     1652.15     82.16 o 
   2   2   6     9085.96     9582.55    164.00 o 
   4   2   6     4810.20     5053.19    104.06 o 
   6   2   6      306.49      281.19     15.98 o 
   8   2   6     2719.32     2658.83     96.35 o 
  10   2   6       58.08       44.97     11.79 o 
  12   2   6       46.64       45.59     12.43 o 
  14   2   6       11.61       47.55     13.24 o 
  16   2   6       44.66       32.62     14.27 o 
  18   2   6      324.02      357.56     27.37 o 
  20   2   6       72.90       42.13     21.89 o 
  22   2   6       12.13       25.51     17.62 o 
  24   2   6      264.34      196.86     42.16 o 
  26   2   6      403.50      388.67     40.90 o 
  28   2   6       70.45       68.86     26.14 o 
  30   2   6       76.81       70.70     26.71 o 
  32   2   6       99.36       46.23     67.81 o 
  34   2   6       24.57      -19.27     33.03 o 
  36   2   6      112.62      154.13     49.93 o 
 -35   3   6        3.61       -4.85     33.05 o 
 -33   3   6      120.28      155.90     72.87 o 
 -31   3   6      313.57      345.62     56.39 o 
 -29   3   6      317.09      332.93     39.92 o 
 -27   3   6      225.08      252.32     34.75 o 
 -25   3   6      384.76      327.20     36.67 o 
 -23   3   6      686.35      631.36     73.02 o 
 -21   3   6     5881.94     6013.32    146.98 o 
 -19   3   6     2276.77     2263.67    108.43 o 
 -17   3   6      114.60       83.29     21.06 o 
 -13   3   6     1405.69     1253.55     48.48 o 
 -11   3   6       89.61       77.06     13.83 o 
  -9   3   6      289.73      302.28     79.32 o 
  -7   3   6      497.86      422.68     36.53 o 
  -5   3   6      826.31      811.48     45.99 o 
  -3   3   6      514.27      564.08     36.50 o 
  -1   3   6       26.51       23.86      8.93 o 
   1   3   6    26722.19    28650.62    459.90 o 
   3   3   6      896.90      966.63     41.84 o 
   5   3   6       55.53       47.23     18.36 o 
   7   3   6      972.07     1017.60     29.39 o 
   9   3   6     1656.23     1711.85     39.74 o 
  11   3   6      355.54      332.47     14.42 o 
  13   3   6      462.64      437.81     19.76 o 
  15   3   6      281.52      312.49     28.73 o 
  17   3   6     7063.24     7224.50    144.00 o 
  19   3   6      150.05      155.95     22.98 o 
  21   3   6      654.33      700.02     40.82 o 
  23   3   6      124.50      113.80     28.22 o 
  25   3   6       14.19       12.75     21.10 o 
  27   3   6      213.03      189.43     33.50 o 
  29   3   6      265.87      275.84     38.27 o 
  31   3   6       23.59       12.17     32.46 o 
  33   3   6       51.95       61.98     41.18 o 
  35   3   6       71.10       72.10     45.34 o 
 -34   4   6        0.94      -16.84     32.34 o 
 -32   4   6      178.53      215.86     49.51 o 
 -30   4   6       75.49       45.84     37.81 o 
 -28   4   6      235.85      216.50     46.99 o 
 -26   4   6        0.31       34.11     36.21 o 
 -24   4   6      124.76      117.84     37.37 o 
 -22   4   6        0.83      -22.56     22.56 o 
 -20   4   6      637.11      511.09     83.29 o 
 -18   4   6     2681.33     2630.77    107.83 o 
 -16   4   6     2520.37     2480.66    241.90 o 
 -14   4   6     2624.10     1542.79    109.36 o 
 -12   4   6     2085.57     2182.30    117.72 o 
 -10   4   6      412.89      380.64     39.57 o 
  -8   4   6      526.95      525.28     44.01 o 
  -6   4   6     1230.76     1157.80    121.40 o 
  -4   4   6      338.72      413.90     37.94 o 
  -2   4   6      313.36      277.78     24.19 o 
   0   4   6      714.97      820.71     34.58 o 
   2   4   6     4548.94     5033.59    113.39 o 
   4   4   6     1588.86     1716.25     48.14 o 
   6   4   6      476.25      523.57     24.76 o 
   8   4   6      497.82      509.89     25.60 o 
  10   4   6      197.11      189.36     17.61 o 
  12   4   6     1088.03      963.30     32.21 o 
  14   4   6     4511.24     4514.47    101.57 o 
  16   4   6      772.20      791.88     40.91 o 
  18   4   6       59.91       88.09     33.08 o 
  20   4   6        0.94      -13.72     16.55 o 
  22   4   6     1705.64     1733.82     61.99 o 
  24   4   6      264.37      247.35     30.55 o 
  26   4   6      495.74      448.01     45.17 o 
  28   4   6       22.51       42.28     32.69 o 
  30   4   6       61.31       78.19     39.74 o 
  32   4   6      261.02      334.83     60.47 o 
 -33   5   6       51.01        3.17     48.32 o 
 -31   5   6        5.37       -7.23     35.26 o 
 -29   5   6      252.71      219.47     50.90 o 
 -27   5   6     1654.96     1676.43    135.30 o 
 -25   5   6       53.60        7.24     29.71 o 
 -23   5   6      441.04      412.03     45.93 o 
 -21   5   6     1364.60     1396.80     87.57 o 
 -19   5   6      622.82      538.48     58.26 o 
 -17   5   6      496.23      550.39     55.36 o 
 -15   5   6      452.02      480.72     55.23 o 
 -13   5   6       42.88       27.78     24.55 o 
 -11   5   6        6.23        7.82     24.42 o 
  -9   5   6     2331.25     2396.63     96.83 o 
  -7   5   6       33.43       25.46     40.81 o 
  -5   5   6     5130.17     5072.76    299.82 o 
  -3   5   6      172.76      144.69     27.98 o 
  -1   5   6        1.61       -1.84     17.62 o 
   1   5   6      193.04      265.50     22.85 o 
   3   5   6      464.77      447.18     33.03 o 
   5   5   6      513.31      474.78     29.52 o 
   7   5   6        0.79       29.39     11.53 o 
   9   5   6     2934.85     2755.22     62.28 o 
  11   5   6     5422.47     5307.21     99.91 o 
  13   5   6    14532.29    14691.74    263.60 o 
  15   5   6     1460.55     1517.16     56.63 o 
  17   5   6      889.72      908.22     47.71 o 
  19   5   6       61.55       75.06     22.06 o 
  21   5   6      158.34      208.37     28.32 o 
  23   5   6       72.29       99.09     24.44 o 
  25   5   6        9.16       10.77     22.89 o 
  27   5   6      188.84      263.39     39.59 o 
  29   5   6      129.58      202.79     52.41 o 
  31   5   6       11.38       13.32     38.17 o 
 -30   6   6      185.79      369.92     92.39 o 
 -28   6   6        8.60        1.80     35.05 o 
 -26   6   6       42.66        0.26     34.63 o 
 -24   6   6        0.13      -17.70     35.05 o 
 -22   6   6       14.43      -11.04     32.12 o 
 -20   6   6     1000.14      918.92     76.51 o 
 -18   6   6     1076.56      901.43    203.48 o 
 -16   6   6      918.41      944.22     74.38 o 
 -14   6   6      142.28      157.70     35.98 o 
 -12   6   6     2233.04     2319.50    102.78 o 
 -10   6   6        0.60       20.57     27.15 o 
  -8   6   6      353.81      340.13     44.82 o 
  -6   6   6      227.02      187.93     40.40 o 
  -4   6   6      228.03      221.10     53.12 o 
  -2   6   6     2475.67     2445.56     97.60 o 
   0   6   6      139.58      155.78     25.10 o 
   2   6   6     2458.18     2445.94     79.18 o 
   4   6   6      486.54      491.22     33.13 o 
   6   6   6      435.72      475.71     44.50 o 
   8   6   6     1415.58     1212.66     40.78 o 
  10   6   6     1496.15     1421.78     45.07 o 
  12   6   6      252.94      189.30     24.61 o 
  14   6   6      602.07      694.96     42.58 o 
  16   6   6      875.97     1059.88     52.13 o 
  18   6   6       15.11       23.34     19.38 o 
  20   6   6      313.52      332.25     34.18 o 
  22   6   6      543.74      613.55     44.77 o 
  24   6   6       44.43      -13.88     22.30 o 
  26   6   6      169.78      107.61     44.27 o 
  28   6   6      180.87      220.70     80.27 o 
 -27   7   6       12.21       54.48     60.68 o 
 -25   7   6       57.60       62.24     58.93 o 
 -23   7   6       65.09       17.85     35.94 o 
 -21   7   6      181.70      206.31     47.21 o 
 -19   7   6      525.80      466.81     61.58 o 
 -17   7   6      105.60      122.18     38.21 o 
 -15   7   6       19.80      -18.50     29.67 o 
 -13   7   6       43.19       42.90     31.09 o 
 -11   7   6      202.20      165.63     38.64 o 
  -9   7   6     1094.37     1012.62     75.99 o 
  -7   7   6       54.79       42.43     30.41 o 
  -5   7   6     2621.15     2686.03    110.98 o 
  -3   7   6        2.34       -7.67     17.26 o 
  -1   7   6       10.32        6.18     19.72 o 
   1   7   6      313.75      383.51     37.78 o 
   3   7   6      252.97      247.35     31.67 o 
   5   7   6      877.13      836.43     45.24 o 
   7   7   6       95.62      126.79     22.18 o 
   9   7   6     2040.28     1944.22     75.71 o 
  11   7   6     1454.52     1437.37     66.65 o 
  13   7   6     1196.76     1051.52     74.45 o 
  15   7   6      317.44      358.31     39.78 o 
  17   7   6        3.48       13.00     20.90 o 
  19   7   6       50.73       -3.14     22.90 o 
  21   7   6       81.50      122.40     33.44 o 
  23   7   6       19.79       26.29     35.31 o 
  25   7   6       18.14      -36.38     61.50 o 
 -22   8   6       40.82       87.74     57.60 o 
 -20   8   6       23.38       19.63     35.70 o 
 -18   8   6        3.35       52.26     35.97 o 
 -16   8   6       35.35       15.61     33.58 o 
 -14   8   6      281.76      410.26     58.07 o 
 -12   8   6       33.52       50.97     34.34 o 
 -10   8   6       92.06       35.44     50.85 o 
  -8   8   6       11.03       21.78     36.88 o 
  -6   8   6       41.32       36.20     22.58 o 
  -4   8   6      120.60       66.47     26.42 o 
  -2   8   6       43.22       17.51     22.01 o 
   0   8   6      129.77      137.67     28.39 o 
   2   8   6      139.52      137.54     29.14 o 
   4   8   6        1.37       -7.14     16.86 o 
   6   8   6      173.04      104.94     24.18 o 
   8   8   6      178.34      203.35     31.78 o 
  10   8   6       47.26       82.69     30.83 o 
  12   8   6      238.54      213.32     41.75 o 
  14   8   6       50.85       56.66     40.61 o 
  16   8   6       39.71        9.12     29.64 o 
  18   8   6        9.02      -23.26     23.26 o 
  20   8   6       63.76       -0.28     33.94 o 
 -15   9   6        0.03       13.35     50.93 o 
 -13   9   6       11.06        6.89     34.27 o 
 -11   9   6       15.96        7.97     35.45 o 
  -9   9   6      112.30      139.32     34.12 o 
  -7   9   6        0.78      -21.96     23.84 o 
  -5   9   6      152.03      133.51     33.23 o 
  -3   9   6       29.39      -21.44     21.44 o 
  -1   9   6      133.62      112.57     51.42 o 
   1   9   6        0.89      -24.55     24.55 o 
   3   9   6      143.10      150.97     40.58 o 
   5   9   6       67.58      123.51     78.76 o 
   7   9   6       59.11       82.61     40.24 o 
   9   9   6       76.97      114.00     44.73 o 
  11   9   6       26.13       94.70     44.54 o 
  13   9   6      238.34      343.93     71.77 o 
 -37   1   7      304.82      340.89     42.71 o 
 -35   1   7        2.47       37.34     21.12 o 
 -33   1   7      325.09      297.94     34.49 o 
 -31   1   7       70.00      110.57     23.82 o 
 -29   1   7      167.58      157.58     24.82 o 
 -27   1   7        2.56        3.10     16.23 o 
 -25   1   7        2.90        2.04     18.28 o 
 -23   1   7       44.28       37.68     15.74 o 
 -21   1   7      312.62      319.96     27.15 o 
 -19   1   7     2900.92     2798.18     83.23 o 
 -17   1   7      102.98      145.16     35.72 o 
 -15   1   7       92.77       89.64     11.36 o 
 -13   1   7     4112.70     4071.00     82.79 o 
 -11   1   7     6620.06     6864.56    126.06 o 
  -9   1   7    11388.97    11330.74    248.43 o 
  -7   1   7     1564.29     1875.95     40.25 o 
  -5   1   7      512.23      500.04     19.72 o 
  -3   1   7     1441.36     1513.93     31.30 o 
  -1   1   7       68.89       61.47     10.27 o 
   1   1   7     2701.71     3015.92     62.52 o 
   3   1   7     6168.80     7018.14    134.06 o 
   5   1   7     4040.02     4220.34     65.22 o 
   7   1   7     1441.75     1236.29     45.93 o 
   9   1   7       98.17      130.70     16.12 o 
  11   1   7     1338.47     1388.36     45.71 o 
  13   1   7     2170.87     1982.12     93.50 o 
  15   1   7       68.93       28.08     11.92 o 
  17   1   7     2316.44     2242.65     83.65 o 
  19   1   7     1944.27     1933.50    103.18 o 
  21   1   7      162.98      173.47     28.64 o 
  23   1   7      915.30      919.16     57.89 o 
  25   1   7       74.83       87.44     24.76 o 
  27   1   7      115.20       99.23     34.55 o 
  29   1   7      157.74      199.51     52.15 o 
  31   1   7      116.45      120.80     43.12 o 
  33   1   7      148.14      143.83     56.71 o 
  35   1   7       11.60      -19.64     34.19 o 
 -36   2   7       47.70       44.50     36.00 o 
 -34   2   7      664.04      669.06     56.25 o 
 -32   2   7      603.38      566.80     50.15 o 
 -30   2   7       37.93       47.19     22.23 o 
 -28   2   7     1278.58     1343.82     66.33 o 
 -26   2   7       72.18       80.67     20.03 o 
 -24   2   7      876.58      905.75     44.37 o 
 -22   2   7      823.50      870.95     48.92 o 
 -20   2   7     3380.24     3412.49     83.85 o 
 -18   2   7     7328.33     7316.29    145.24 o 
 -16   2   7     1005.44      768.36    127.31 o 
 -14   2   7      330.98      242.77     26.00 o 
 -12   2   7      628.43      652.83     35.06 o 
 -10   2   7     1096.92     1102.61     35.42 o 
  -8   2   7        7.37        2.55      8.72 o 
  -6   2   7      395.42      358.55     20.10 o 
  -4   2   7       43.00       46.50     10.76 o 
  -2   2   7     1602.75     1422.02     50.55 o 
   0   2   7     1069.62     1273.72     39.44 o 
   2   2   7      269.10      246.70     39.41 o 
   4   2   7       31.40       28.10      7.67 o 
   6   2   7     6366.84     6467.83    113.61 o 
   8   2   7     1180.17     1299.44     39.98 o 
  10   2   7      325.98      367.75     23.67 o 
  12   2   7      366.45      436.62     28.48 o 
  14   2   7     1963.93     2084.70     57.32 o 
  16   2   7    10621.65    10395.77    190.94 o 
  18   2   7     1501.94     1396.11     49.06 o 
  20   2   7     5503.41     5290.39    163.30 o 
  22   2   7      591.57      637.51     48.21 o 
  24   2   7       10.69        6.39     19.66 o 
  26   2   7      364.42      332.75     45.41 o 
  28   2   7        0.88      -16.98     20.66 o 
  30   2   7      101.65       97.04     29.33 o 
  32   2   7       87.90      114.13     71.21 o 
  34   2   7       12.97       -5.79     34.08 o 
 -35   3   7       12.13      -10.51     31.77 o 
 -33   3   7        3.41       14.08     32.73 o 
 -31   3   7       17.28        5.03     24.09 o 
 -29   3   7        3.23       24.09     22.21 o 
 -27   3   7      864.51      890.23     59.81 o 
 -25   3   7      977.80      982.29     60.72 o 
 -23   3   7       96.84       86.28     33.20 o 
 -21   3   7      367.31      349.37     47.00 o 
 -19   3   7      588.18      598.17     55.91 o 
 -17   3   7     1519.54     1415.30    170.61 o 
 -15   3   7     4160.38     3823.83    111.86 o 
 -13   3   7      829.24      773.89     39.57 o 
 -11   3   7     5289.41     5506.28    143.49 o 
  -9   3   7     1304.06     1218.58     43.69 o 
  -7   3   7      870.08     1056.83     49.29 o 
  -5   3   7     4428.63     4734.07     91.96 o 
  -3   3   7     6204.66     6394.23    117.85 o 
  -1   3   7     5147.65     5354.63    101.92 o 
   1   3   7      883.18      832.89     36.93 o 
   3   3   7       12.10        8.49      8.73 o 
   5   3   7     2416.98     2771.63     70.93 o 
   7   3   7     5903.13     5876.47    110.82 o 
   9   3   7       18.53        7.51      8.85 o 
  11   3   7     5188.63     5119.52    106.90 o 
  13   3   7     7224.06     7098.39    139.93 o 
  15   3   7       70.24       61.82     17.27 o 
  17   3   7     1826.44     1879.74     59.23 o 
  19   3   7      707.32      651.67     39.01 o 
  21   3   7       30.39        4.20     17.71 o 
  23   3   7       84.59       99.11     31.25 o 
  25   3   7     1540.55     1507.90     71.40 o 
  27   3   7       10.45       28.47     24.56 o 
  29   3   7      260.89      257.43     39.86 o 
  31   3   7       68.30       72.22     39.16 o 
  33   3   7       19.84       -1.31     36.66 o 
 -34   4   7       92.15       85.83     65.40 o 
 -32   4   7      850.48      885.05     83.62 o 
 -30   4   7       29.31       64.34     72.66 o 
 -28   4   7      898.98      911.64     80.24 o 
 -26   4   7       20.25       10.18     30.97 o 
 -24   4   7      144.83      158.04     32.10 o 
 -22   4   7       28.81       73.32     65.49 o 
 -20   4   7      646.47      641.00     60.50 o 
 -18   4   7     3485.60     3282.50    126.53 o 
 -16   4   7       58.67       39.01     37.09 o 
 -14   4   7     1042.02      847.45    200.22 o 
 -12   4   7      106.66       29.59     20.53 o 
 -10   4   7      305.63      296.73     51.41 o 
  -8   4   7     1095.46     1051.56     60.07 o 
  -6   4   7       28.82       47.93     21.95 o 
  -4   4   7      127.51      106.63     24.90 o 
  -2   4   7     2334.35     2206.00     53.34 o 
   0   4   7      829.69      926.17     33.17 o 
   2   4   7      180.66      162.59     18.85 o 
   4   4   7        0.24       13.02     15.47 o 
   6   4   7     2390.97     2363.94    107.35 o 
   8   4   7     1551.41     1610.99     42.24 o 
  10   4   7      707.07      692.60     40.06 o 
  12   4   7       99.84       82.24     18.12 o 
  14   4   7      109.84       99.56     21.93 o 
  16   4   7     8395.99     9117.93    177.41 o 
  18   4   7       55.46       46.33     19.59 o 
  20   4   7      102.26      129.03     24.65 o 
  22   4   7      494.45      556.84     40.06 o 
  24   4   7       34.13       43.42     25.42 o 
  26   4   7      116.80      127.45     31.85 o 
  28   4   7       31.50       -7.46     31.00 o 
  30   4   7      227.50      259.96     54.56 o 
  32   4   7        3.95        8.20     54.44 o 
 -31   5   7      171.68       93.57     42.92 o 
 -29   5   7      130.32       78.63     39.67 o 
 -27   5   7        1.57       12.86     31.85 o 
 -25   5   7        0.83        9.52     31.38 o 
 -23   5   7       65.32       59.51     35.07 o 
 -21   5   7       40.33       10.76     28.54 o 
 -19   5   7       15.73       22.83     39.26 o 
 -17   5   7      135.47      136.20     36.92 o 
 -15   5   7     1705.17     1845.95    113.00 o 
 -13   5   7       53.40       32.44     25.80 o 
 -11   5   7       50.68       62.84     27.09 o 
  -9   5   7      495.18      516.25     50.31 o 
  -7   5   7       13.21       24.80     25.80 o 
  -5   5   7      566.86      490.29     53.52 o 
  -3   5   7      330.54      333.47     38.83 o 
  -1   5   7       14.67       42.72     22.12 o 
   1   5   7       45.77       41.12     24.17 o 
   3   5   7      108.58      107.97     17.09 o 
   5   5   7      178.54      211.00     18.76 o 
   7   5   7     1027.08      872.15     33.85 o 
   9   5   7      176.96      177.62     18.58 o 
  11   5   7       14.87       25.28     18.96 o 
  13   5   7      259.94      291.94     28.83 o 
  15   5   7     1679.96     1699.25     59.93 o 
  17   5   7       47.67       39.61     18.96 o 
  19   5   7      248.71      226.67     32.20 o 
  21   5   7      634.91      604.56     42.82 o 
  23   5   7      199.40      166.99     29.35 o 
  25   5   7       42.86       62.66     29.67 o 
  27   5   7      113.10      150.97     42.82 o 
  29   5   7        0.69       35.84     46.76 o 
 -30   6   7       10.21      -20.23     47.52 o 
 -28   6   7        0.49       -2.76     49.66 o 
 -26   6   7       89.28       17.87     81.20 o 
 -24   6   7       53.09       60.88     38.02 o 
 -22   6   7        4.72        2.79     30.86 o 
 -20   6   7       20.49      -24.10     24.10 o 
 -18   6   7        3.16       23.91     30.15 o 
 -16   6   7      166.02      161.98     38.82 o 
 -14   6   7        7.52       19.74     27.50 o 
 -12   6   7      117.52      126.84     36.21 o 
 -10   6   7      578.46      490.30     54.00 o 
  -8   6   7       21.04       29.49     49.28 o 
  -6   6   7       14.22      -19.03     23.25 o 
  -4   6   7     1436.79     1508.74    133.78 o 
  -2   6   7      439.19      486.45     57.89 o 
   0   6   7      901.78      945.37     65.49 o 
   2   6   7      530.59      622.80     37.43 o 
   4   6   7       64.50       49.69     16.52 o 
   6   6   7        0.07      -12.76     12.76 o 
   8   6   7      224.96      212.37     24.50 o 
  10   6   7       75.68       80.32     23.25 o 
  12   6   7      690.99      685.23     42.10 o 
  14   6   7        0.31      -15.41     15.41 o 
  16   6   7       10.89       55.00     20.20 o 
  18   6   7       28.57       13.84     21.17 o 
  20   6   7       46.07       62.68     22.59 o 
  22   6   7      187.89      237.64     32.91 o 
  24   6   7        6.66      -20.91     22.94 o 
  26   6   7      389.71      496.06     53.03 o 
  28   6   7        3.40      -15.33     48.26 o 
 -25   7   7      161.26      257.99     79.00 o 
 -23   7   7      355.89      325.01     57.44 o 
 -21   7   7      170.68      178.61     46.79 o 
 -19   7   7       86.28       82.04     93.38 o 
 -17   7   7       52.74        4.86     31.40 o 
 -15   7   7      252.26      247.82     46.85 o 
 -13   7   7     1793.05     1939.91    101.21 o 
 -11   7   7      500.61      595.27     95.47 o 
  -9   7   7     2579.96     2657.85    115.08 o 
  -7   7   7      536.49      540.33     56.72 o 
  -5   7   7      864.85      894.29     70.50 o 
  -3   7   7       91.59       77.92     32.53 o 
  -1   7   7      394.43      421.22     67.42 o 
   1   7   7      356.44      285.80     34.77 o 
   3   7   7        8.68      -10.52     14.17 o 
   5   7   7       12.78        7.16     20.33 o 
   7   7   7       88.24      158.83     28.23 o 
   9   7   7      150.04      145.27     39.95 o 
  11   7   7      239.60      206.62     31.80 o 
  13   7   7     1089.23      997.67     62.21 o 
  15   7   7     1205.86     1204.80     83.52 o 
  17   7   7        0.10       20.99     24.08 o 
  19   7   7       59.51       12.05     24.32 o 
  21   7   7       29.88      -27.90     27.90 o 
  23   7   7      259.58      232.48     42.36 o 
 -22   8   7       50.37       13.29     49.86 o 
 -20   8   7      378.86      370.07     85.37 o 
 -18   8   7      630.21      601.37     71.36 o 
 -16   8   7        7.78      -28.55     30.99 o 
 -14   8   7       55.14       59.25     36.74 o 
 -12   8   7       44.97       15.55     54.22 o 
 -10   8   7       54.24        9.42     31.77 o 
  -8   8   7      165.82      164.65     43.65 o 
  -6   8   7      573.58      607.61     92.96 o 
  -4   8   7      342.55      336.61     39.52 o 
  -2   8   7       26.02       30.01     26.23 o 
   0   8   7      450.25      447.18     43.92 o 
   2   8   7        1.11      -19.39     19.74 o 
   4   8   7     1047.93     1013.61     64.52 o 
   6   8   7      827.92      855.97     58.92 o 
   8   8   7      418.40      358.32     40.60 o 
  10   8   7      350.56      375.58     40.97 o 
  12   8   7      130.77      154.14     61.25 o 
  14   8   7      105.37       70.56     34.76 o 
  16   8   7      318.21      273.21     98.00 o 
  18   8   7       64.50       28.20     48.93 o 
  20   8   7      178.80      188.20     58.89 o 
 -15   9   7       46.42       69.75     57.44 o 
 -13   9   7       11.69       49.91     54.23 o 
 -11   9   7      159.60      132.79     43.70 o 
  -9   9   7      477.49      628.64     57.47 o 
  -7   9   7       18.06       -2.64     24.99 o 
  -5   9   7      131.16      170.74     58.16 o 
  -3   9   7       43.85       32.42     25.94 o 
  -1   9   7      107.07      125.06     32.24 o 
   1   9   7      241.11      226.16     38.46 o 
   3   9   7      118.75      180.97     94.74 o 
   5   9   7      182.33      171.92     48.28 o 
   7   9   7      682.36      808.78     75.48 o 
   9   9   7       44.06       13.59     37.51 o 
  11   9   7      149.92      178.34     59.29 o 
  13   9   7      204.93       89.74     52.60 o 
 -36   0   8       29.91       85.43     36.64 o 
 -34   0   8      695.60      514.18     66.08 o 
 -32   0   8        5.93       26.85     28.50 o 
 -30   0   8       90.76       26.52     28.27 o 
 -28   0   8      459.88      657.52     61.65 o 
 -26   0   8      698.98      660.01     58.75 o 
 -24   0   8       38.84       68.08     26.71 o 
 -22   0   8      140.41      122.63     29.03 o 
 -20   0   8     1167.95     1250.24     53.16 o 
 -18   0   8      233.75      282.63     49.67 o 
 -16   0   8      149.22      183.95     19.13 o 
 -14   0   8    12188.47    12726.96    249.85 o 
 -12   0   8     1075.20     1174.19     54.12 o 
 -10   0   8    65180.02    66075.66   1194.99 o 
  -8   0   8    35878.20    38474.71    704.62 o 
  -6   0   8    24545.11    25111.38    575.05 o 
  -4   0   8     1149.36      956.34    102.91 o 
  -2   0   8     3179.42     2972.49     72.66 o 
   0   0   8     7166.11     7223.05    149.26 o 
   2   0   8     7066.97     7863.00    201.40 o 
   4   0   8     8688.66     8757.08    223.37 o 
   6   0   8     5616.22     6772.98    181.66 o 
   8   0   8     1032.37     1147.43     37.21 o 
  10   0   8     3794.85     3637.86     77.70 o 
  12   0   8      106.09       91.83     12.79 o 
  14   0   8       87.24       81.95     24.24 o 
  16   0   8     5019.24     5203.48    222.50 o 
  18   0   8     1011.77     1052.43     64.49 o 
  20   0   8       22.39      -20.16     20.75 o 
  22   0   8        0.66      -31.09     31.09 o 
  24   0   8      741.30      557.24     88.03 o 
  26   0   8        0.22       43.65     40.61 o 
  28   0   8     1437.11     1418.94    145.56 o 
  30   0   8       47.52       85.22     52.84 o 
  32   0   8      263.87      259.46     75.93 o 
  34   0   8       10.62       63.57     57.29 o 
 -37   1   8      732.84      784.96     93.10 o 
 -35   1   8      183.43      179.28     33.45 o 
 -33   1   8      171.77      164.45     31.05 o 
 -31   1   8      340.64      400.44     41.48 o 
 -29   1   8       62.42       84.64     21.77 o 
 -27   1   8      394.89      421.11     43.20 o 
 -25   1   8     1706.74     1660.05     58.47 o 
 -23   1   8      339.19      343.83     29.89 o 
 -21   1   8      298.86      275.24     20.89 o 
 -19   1   8     1395.39     1329.64     53.71 o 
 -17   1   8        0.13       12.59      6.54 o 
 -15   1   8        2.41        8.06      7.03 o 
 -13   1   8       83.15       75.77     12.91 o 
 -11   1   8       69.24       33.01     14.87 o 
  -9   1   8     1420.50     1488.04     41.22 o 
  -7   1   8      908.08      936.98     27.45 o 
  -5   1   8      643.43      678.97     46.17 o 
  -3   1   8     4477.63     4264.25    140.97 o 
  -1   1   8      350.42      423.62     21.67 o 
   1   1   8      236.21      202.23     15.20 o 
   3   1   8      272.72      389.74     18.61 o 
   5   1   8     1653.89     1895.28     42.25 o 
   7   1   8    22582.12    23590.91    343.82 o 
   9   1   8     5723.68     5865.82    113.95 o 
  11   1   8     5173.31     5460.14    122.59 o 
  13   1   8     3896.56     3901.41     95.44 o 
  15   1   8      555.68      477.84     30.59 o 
  17   1   8       73.52       82.81     22.57 o 
  19   1   8     1497.74     1573.94     79.27 o 
  21   1   8      806.33      880.59     96.02 o 
  23   1   8       39.71       32.26     21.63 o 
  25   1   8      251.02      258.76     35.63 o 
  27   1   8      254.91      154.88     39.89 o 
  29   1   8      289.71      254.92     49.83 o 
  31   1   8       11.44       -4.81     28.62 o 
  33   1   8        2.09      -18.00     33.19 o 
 -36   2   8        5.10       19.82     30.95 o 
 -34   2   8       69.67       89.38     29.01 o 
 -32   2   8      239.08      249.16     36.56 o 
 -30   2   8        0.04       43.54     22.03 o 
 -28   2   8        9.90       13.70     20.36 o 
 -26   2   8        5.79       -9.85     24.64 o 
 -24   2   8        0.12        4.60     14.83 o 
 -22   2   8      395.74      406.80     25.29 o 
 -20   2   8      117.72      108.40     18.85 o 
 -18   2   8      291.06      282.41     24.81 o 
 -16   2   8      287.05      270.80     27.24 o 
 -14   2   8       19.66       21.54      7.65 o 
 -12   2   8      859.49      825.04     28.02 o 
 -10   2   8      758.76      718.03     26.52 o 
  -8   2   8      912.05      894.13     31.29 o 
  -6   2   8     4070.92     3975.36     81.03 o 
  -4   2   8        8.63       18.22      9.76 o 
  -2   2   8       87.60       69.47     12.95 o 
   0   2   8      652.90      636.99     31.69 o 
   2   2   8      173.36       99.50     23.46 o 
   4   2   8     1240.72     1441.50     43.20 o 
   6   2   8     1629.68     1750.94     39.85 o 
   8   2   8       49.52       66.55     13.11 o 
  10   2   8      528.59      543.08     44.37 o 
  12   2   8      662.70      695.66     34.45 o 
  14   2   8     2015.53     1970.70     56.78 o 
  16   2   8      127.76      146.16     20.18 o 
  18   2   8     1011.80      944.68     46.27 o 
  20   2   8     1395.17     1179.25     60.83 o 
  22   2   8      480.03      473.82     49.07 o 
  24   2   8       86.77       30.64     22.89 o 
  26   2   8      181.26      177.65     33.31 o 
  28   2   8       22.01       47.27     26.55 o 
  30   2   8        0.89       50.50     26.31 o 
  32   2   8       24.75       31.38     57.16 o 
  34   2   8       27.77       -4.61     34.38 o 
 -35   3   8        3.70       11.37     53.73 o 
 -33   3   8       19.43       49.77     35.68 o 
 -31   3   8      144.06      145.30     31.91 o 
 -29   3   8      110.82      154.06     56.51 o 
 -27   3   8      447.29      406.68     70.96 o 
 -25   3   8       17.34       26.92     25.64 o 
 -23   3   8        3.44       -7.92     24.14 o 
 -21   3   8      404.02      372.53     70.53 o 
 -19   3   8       33.85       36.17     27.00 o 
 -17   3   8       51.91        5.45     25.46 o 
 -15   3   8      361.13      363.18     43.25 o 
 -13   3   8      742.30      697.79     59.40 o 
 -11   3   8      943.13      912.48     42.29 o 
  -9   3   8      406.73      473.13     26.15 o 
  -7   3   8      872.33      977.04     35.56 o 
  -5   3   8     1577.37     1488.27     45.45 o 
  -3   3   8      974.65      896.31     52.93 o 
  -1   3   8     2319.67     2315.79     55.66 o 
   1   3   8      185.46      162.58     16.13 o 
   3   3   8      283.86      296.86     20.69 o 
   5   3   8       23.25       10.65      8.67 o 
   7   3   8      964.85      963.04     33.05 o 
   9   3   8        4.12        9.30      8.71 o 
  11   3   8      852.75      846.33     37.30 o 
  13   3   8     1846.17     1953.80     58.07 o 
  15   3   8      192.74      131.93     21.39 o 
  17   3   8     3995.41     4179.09     98.67 o 
  19   3   8     1160.06     1191.77     51.51 o 
  21   3   8      403.64      360.53     39.01 o 
  23   3   8        3.11        6.39     22.98 o 
  25   3   8      254.79      193.98     34.48 o 
  27   3   8      105.89      134.32     32.67 o 
  29   3   8        5.36        3.59     25.25 o 
  31   3   8        0.02       -4.90     27.39 o 
  33   3   8       50.03       96.12     44.45 o 
 -34   4   8       93.05       43.81     41.99 o 
 -32   4   8       61.51       69.69     33.34 o 
 -30   4   8      217.32      215.98     46.88 o 
 -28   4   8      208.58      236.23     60.25 o 
 -26   4   8       29.77       29.16     31.33 o 
 -24   4   8      648.72      700.74     66.78 o 
 -22   4   8      136.24      166.76     38.87 o 
 -20   4   8       38.97        5.26     26.28 o 
 -18   4   8     1121.93     1223.53     84.15 o 
 -16   4   8     1692.41     1821.28    118.68 o 
 -14   4   8      137.89      134.36     32.77 o 
 -12   4   8      104.27       83.99     27.48 o 
 -10   4   8       35.91       -8.87     24.51 o 
  -8   4   8     1193.65      686.23     82.23 o 
  -6   4   8      283.32      261.43     35.50 o 
  -4   4   8     1334.31     1505.14     59.86 o 
  -2   4   8       72.32       91.76     13.70 o 
   0   4   8     1144.45     1192.14     45.80 o 
   2   4   8        8.68       -0.41      7.65 o 
   4   4   8        0.12        1.81      8.20 o 
   6   4   8       27.54       12.82     10.46 o 
   8   4   8       53.65       62.84     13.33 o 
  10   4   8     2427.85     2440.42     67.51 o 
  12   4   8      113.54       90.74     19.55 o 
  14   4   8     1329.57     1287.59     50.08 o 
  16   4   8     4329.60     4177.36    101.04 o 
  18   4   8      695.73      828.59     46.15 o 
  20   4   8      719.12      750.47     45.19 o 
  22   4   8       66.38       30.18     24.25 o 
  24   4   8       82.73      100.32     44.78 o 
  26   4   8        4.40      -24.39     24.39 o 
  28   4   8      231.12      223.90     40.11 o 
  30   4   8       41.72       54.55     31.09 o 
 -31   5   8      372.29      331.63     86.71 o 
 -29   5   8      177.55      267.80     54.10 o 
 -27   5   8      102.25       92.98     39.29 o 
 -25   5   8      226.51      218.24     75.28 o 
 -23   5   8      127.35      193.46     42.80 o 
 -21   5   8      162.83      219.94     46.23 o 
 -19   5   8       32.12      -23.46     23.46 o 
 -17   5   8     2920.67     3043.26    125.39 o 
 -15   5   8     5110.02     5200.39    174.14 o 
 -13   5   8     2657.37     2768.54    112.95 o 
 -11   5   8      100.87      119.83     32.74 o 
  -9   5   8      117.87      152.16     32.37 o 
  -7   5   8     2188.35     2059.84     90.97 o 
  -5   5   8      111.98      123.79     30.14 o 
  -3   5   8      692.47      786.15     47.29 o 
  -1   5   8      544.56      566.08     39.18 o 
   1   5   8     2471.21     2543.63     78.19 o 
   3   5   8      303.51      340.36     30.91 o 
   5   5   8       16.75       10.25     16.30 o 
   7   5   8     1173.67     1063.25     37.39 o 
   9   5   8      629.41      615.22     38.27 o 
  11   5   8      210.10      191.86     28.93 o 
  13   5   8      838.32      830.94     45.57 o 
  15   5   8      323.86      277.86     28.97 o 
  17   5   8      223.87      246.82     29.37 o 
  19   5   8     1039.06     1130.48     57.15 o 
  21   5   8       38.32       51.69     22.44 o 
  23   5   8     1013.39     1087.53     70.45 o 
  25   5   8     1780.63     2025.36     89.29 o 
  27   5   8      134.27      123.36     36.08 o 
  29   5   8        0.09        1.50     34.86 o 
 -28   6   8      174.32      137.28     65.61 o 
 -26   6   8       23.95       27.78     35.76 o 
 -24   6   8       79.27      140.50     42.13 o 
 -22   6   8        1.35      -11.33     28.84 o 
 -20   6   8       67.80       63.01     36.53 o 
 -18   6   8       29.06       57.03     34.34 o 
 -16   6   8     1058.57      955.56     77.51 o 
 -14   6   8      570.92      562.61     59.30 o 
 -12   6   8     3531.30     3880.39    191.32 o 
 -10   6   8     1131.36     1303.04     80.77 o 
  -8   6   8      305.73      273.42     44.45 o 
  -6   6   8     5953.09     6011.37    229.68 o 
  -4   6   8      621.36      718.64     60.23 o 
  -2   6   8     2730.70     2876.92     91.44 o 
   0   6   8     1013.55      934.45     49.94 o 
   2   6   8       53.82       10.58     15.26 o 
   4   6   8      229.92      229.44     25.19 o 
   6   6   8       77.26       69.42     18.50 o 
   8   6   8      621.74      638.62     46.98 o 
  10   6   8      444.26      359.38     36.87 o 
  12   6   8      439.25      384.37     60.04 o 
  14   6   8      156.93      197.10     26.87 o 
  16   6   8     2471.72     2248.86     74.13 o 
  18   6   8      478.70      395.70     36.68 o 
  20   6   8       12.72        3.71     21.15 o 
  22   6   8       37.79       30.29     23.61 o 
  24   6   8       37.80       31.44     29.85 o 
  26   6   8       72.07      109.30     35.35 o 
 -25   7   8        8.03       48.75     56.13 o 
 -23   7   8        8.36      -33.79     33.79 o 
 -21   7   8        0.07      -60.03     60.03 o 
 -19   7   8      106.80      111.82     40.23 o 
 -17   7   8     1342.79     1141.77     90.14 o 
 -15   7   8      947.37      943.43    116.08 o 
 -13   7   8       86.09       66.15     49.33 o 
 -11   7   8      291.34      322.20     50.19 o 
  -9   7   8      870.37      953.43     76.16 o 
  -7   7   8       65.36       29.74     46.47 o 
  -5   7   8       55.44       77.47     33.13 o 
  -3   7   8        0.17        5.58     27.06 o 
  -1   7   8      641.70      586.09     40.00 o 
   1   7   8       24.70       13.02     17.65 o 
   3   7   8      455.07      435.98     35.15 o 
   5   7   8       16.96       -3.90     18.66 o 
   7   7   8       66.72       71.76     24.76 o 
   9   7   8      366.94      358.23     39.43 o 
  11   7   8      144.02      153.47     34.48 o 
  13   7   8       41.45       19.12     22.79 o 
  15   7   8       58.05       12.71     22.83 o 
  17   7   8      318.39      247.59     37.04 o 
  19   7   8      759.71      989.64     66.59 o 
  21   7   8      121.01      124.38     43.94 o 
  23   7   8      138.77      152.16     65.54 o 
 -20   8   8      129.84       99.53     59.06 o 
 -18   8   8       53.10      -27.03     49.92 o 
 -16   8   8      156.99      161.19     48.76 o 
 -14   8   8       22.17      -22.20     32.72 o 
 -12   8   8       76.04       54.36     36.78 o 
 -10   8   8        0.00      -18.54     29.66 o 
  -8   8   8        0.88      -28.26     28.26 o 
  -6   8   8       91.55      104.89     39.27 o 
  -4   8   8      220.67      233.86     35.48 o 
  -2   8   8        4.37       12.17     23.39 o 
   0   8   8        5.20       13.71     17.40 o 
   2   8   8       34.15       66.34     23.50 o 
   4   8   8        6.38      -16.70     19.47 o 
   6   8   8        7.61       12.78     21.08 o 
   8   8   8       14.94        4.53     21.95 o 
  10   8   8       21.31       39.93     25.07 o 
  12   8   8      608.30      555.00     75.91 o 
  14   8   8       63.33        7.32     30.32 o 
  16   8   8       51.76       34.21     60.94 o 
  18   8   8       97.49       37.84     36.51 o 
 -13   9   8       10.57      -22.64     47.86 o 
 -11   9   8       18.44       32.28     39.72 o 
  -9   9   8       51.93      116.12     44.67 o 
  -7   9   8       66.21       -0.47     36.63 o 
  -5   9   8      195.47      146.98     46.92 o 
  -3   9   8       33.67       30.60     26.99 o 
  -1   9   8       34.55       83.51     31.10 o 
   1   9   8        6.68       35.22     23.11 o 
   3   9   8       24.75       18.96     34.84 o 
   5   9   8       53.60      114.86     44.71 o 
   7   9   8       12.69        2.09     40.44 o 
   9   9   8      157.14      126.33     55.09 o 
 -35   1   9      149.87      185.50     34.66 o 
 -33   1   9        4.84       15.13     21.88 o 
 -31   1   9      378.08      351.88     40.85 o 
 -29   1   9      276.95      263.13     30.42 o 
 -27   1   9      173.01      180.06     20.87 o 
 -25   1   9       31.33       57.65     21.13 o 
 -23   1   9       64.92      109.09     19.76 o 
 -21   1   9      253.04      273.01     26.03 o 
 -19   1   9      278.82      279.65     25.66 o 
 -17   1   9       89.17       45.51     15.05 o 
 -15   1   9      185.62      209.51     26.71 o 
 -13   1   9      217.36      236.87     17.23 o 
 -11   1   9      461.32      525.26     28.92 o 
  -9   1   9      974.07      979.94     27.28 o 
  -7   1   9     1335.20     1324.88     40.32 o 
  -5   1   9     1095.27     1157.57     33.04 o 
  -3   1   9       99.05      101.31     12.58 o 
  -1   1   9      158.90      171.30     15.06 o 
   1   1   9     2180.92     2416.65     51.29 o 
   3   1   9     1754.27     1647.65     39.87 o 
   5   1   9      193.76      259.20     21.84 o 
   7   1   9     4740.72     4743.80     84.83 o 
   9   1   9      307.31      253.56     20.48 o 
  11   1   9      749.38      720.52     78.56 o 
  13   1   9       39.53       27.05     13.64 o 
  15   1   9      194.18      123.64     36.83 o 
  17   1   9      144.09      165.48     28.63 o 
  19   1   9     4765.95     4654.71    129.69 o 
  21   1   9     1101.12     1011.38     62.36 o 
  23   1   9       13.52       43.64     23.55 o 
  25   1   9       59.51       30.34     22.81 o 
  27   1   9       60.52       48.60     27.89 o 
  29   1   9       14.94       20.64     31.65 o 
  31   1   9       91.02       93.15     39.52 o 
  33   1   9       18.73       27.61     39.00 o 
 -36   2   9        3.58      -30.13     53.29 o 
 -34   2   9      371.59      424.19     47.69 o 
 -32   2   9      172.98      227.52     71.94 o 
 -30   2   9       11.21       39.34     21.30 o 
 -28   2   9      320.44      387.09     41.33 o 
 -26   2   9      521.21      542.94     46.02 o 
 -24   2   9      563.78      521.63     43.62 o 
 -22   2   9      721.32      735.91     96.53 o 
 -20   2   9      921.63      975.94     43.08 o 
 -18   2   9        0.52       -4.32     13.27 o 
 -16   2   9      902.27      832.05     34.84 o 
 -14   2   9        4.47       -8.08      8.08 o 
 -12   2   9     1427.35     1438.92     45.07 o 
 -10   2   9      347.67      319.98     26.81 o 
  -8   2   9     3876.87     3840.94    191.68 o 
  -6   2   9      291.47      293.28     20.51 o 
  -4   2   9     1152.31     1255.10     61.66 o 
  -2   2   9     1426.67     1494.80     53.85 o 
   0   2   9      300.18      312.25     20.90 o 
   2   2   9      111.60      124.17     14.32 o 
   4   2   9       82.20       91.75     20.29 o 
   6   2   9      417.72      347.43     31.09 o 
   8   2   9        5.39       -5.24      6.46 o 
  12   2   9     3341.95     3386.17     90.76 o 
  14   2   9      106.46      104.00     18.76 o 
  16   2   9     4374.15     4550.18    124.53 o 
  18   2   9      468.80      508.93     45.14 o 
  20   2   9       25.17       52.52     25.15 o 
  22   2   9      577.06      508.73     47.10 o 
  24   2   9      666.92      674.16     54.41 o 
  26   2   9      195.62      192.03     39.12 o 
  28   2   9      299.12      290.91     40.47 o 
  30   2   9        2.45       22.27     24.38 o 
  32   2   9        1.25       -7.15     35.44 o 
 -35   3   9      117.98       79.71     62.34 o 
 -33   3   9      193.18      160.99     42.82 o 
 -31   3   9       77.24       99.74     48.48 o 
 -29   3   9     1443.70     1431.47     87.48 o 
 -27   3   9      401.95      374.40     73.94 o 
 -25   3   9      334.01      423.61     53.31 o 
 -23   3   9     1108.01     1195.41    106.42 o 
 -21   3   9       80.27       19.31     27.50 o 
 -19   3   9     1079.54      957.54     71.06 o 
 -17   3   9      483.59      525.04     53.66 o 
 -15   3   9     6340.86     6101.98    185.04 o 
 -13   3   9     1514.98     1399.39     55.66 o 
 -11   3   9        4.44       15.71     22.75 o 
  -9   3   9      719.25      594.99     44.42 o 
  -7   3   9      228.48      271.98     22.03 o 
  -5   3   9     2678.64     2819.99     72.34 o 
  -3   3   9     1117.65     1177.56     42.14 o 
  -1   3   9      419.81      325.68     64.60 o 
   1   3   9     1666.88     1559.77     49.63 o 
   3   3   9      837.56      775.98     64.37 o 
   5   3   9        0.96        2.30      8.37 o 
   7   3   9      236.70      298.89     22.01 o 
   9   3   9     2113.85     1979.98     99.74 o 
  11   3   9      184.43      154.32     20.69 o 
  13   3   9        1.71       11.04     16.21 o 
  15   3   9      236.08      240.60     26.54 o 
  17   3   9      228.65      241.50     27.66 o 
  19   3   9     5606.61     5586.58    150.12 o 
  21   3   9     1993.13     1930.62     78.99 o 
  23   3   9      100.78      159.90     31.59 o 
  25   3   9      476.43      568.67     51.36 o 
  27   3   9      193.52      241.27     48.61 o 
  29   3   9      119.17      113.98     32.42 o 
  31   3   9       38.57       87.78     34.41 o 
 -32   4   9      150.35      211.86     74.93 o 
 -30   4   9       13.36      -12.58     48.48 o 
 -28   4   9      196.52      270.17     50.67 o 
 -26   4   9       17.84       28.79     31.65 o 
 -24   4   9      591.90      619.40     65.44 o 
 -22   4   9      592.53      611.20     64.46 o 
 -20   4   9      102.48      154.42     39.17 o 
 -18   4   9       22.77       26.92     28.77 o 
 -16   4   9      229.67      193.86     56.02 o 
 -14   4   9      689.81      634.13     72.20 o 
 -12   4   9     2316.14     2335.12    176.89 o 
 -10   4   9     1438.03     1498.79     77.39 o 
  -8   4   9       80.13       95.10     21.41 o 
  -6   4   9      167.03      135.42     23.16 o 
  -4   4   9     1211.28     1174.02     50.90 o 
  -2   4   9     1230.68     1340.86     53.74 o 
   0   4   9      386.16      398.83     25.95 o 
   2   4   9     1062.75      962.68     59.51 o 
   4   4   9      250.88      278.61     23.72 o 
   6   4   9       11.37        1.52     11.53 o 
   8   4   9      791.44      908.68     41.90 o 
  10   4   9     2016.81     2017.14     61.27 o 
  12   4   9      396.62      413.72     31.88 o 
  14   4   9     2927.06     2991.24     81.34 o 
  16   4   9      878.53     1001.83     58.57 o 
  18   4   9      442.68      481.91     37.79 o 
  20   4   9       10.98       28.53     24.48 o 
  22   4   9      221.23      232.02     41.66 o 
  24   4   9       47.02       13.32     26.52 o 
  26   4   9      411.39      378.89     46.65 o 
  28   4   9      358.01      405.42     48.78 o 
  30   4   9        2.54       15.73     31.18 o 
 -31   5   9        4.67       39.23     57.55 o 
 -29   5   9       16.67       -1.20     52.34 o 
 -27   5   9       91.64      130.88     42.31 o 
 -25   5   9       32.64      -16.93     31.20 o 
 -23   5   9      105.79      102.22     37.46 o 
 -21   5   9       30.28      -10.94     46.29 o 
 -19   5   9       40.22        3.91     28.62 o 
 -17   5   9      363.84      350.51     49.93 o 
 -15   5   9     1728.38     1662.70     88.84 o 
 -13   5   9      482.82      412.03     67.91 o 
 -11   5   9       68.54       36.39     41.76 o 
  -9   5   9      428.72      362.20     47.35 o 
  -7   5   9      351.14      385.42     47.38 o 
  -5   5   9       77.87       45.01     19.99 o 
  -3   5   9      343.95      301.98     32.81 o 
  -1   5   9       34.38       48.95     20.60 o 
   1   5   9      205.09      195.12     40.40 o 
   3   5   9       65.57       42.70     18.68 o 
   5   5   9      113.57      104.40     19.53 o 
   7   5   9      145.74      154.79     22.32 o 
   9   5   9        0.83       -4.22     14.60 o 
  11   5   9        1.39       10.70     16.25 o 
  13   5   9      328.86      327.71     31.26 o 
  15   5   9      204.57      154.19     25.83 o 
  17   5   9      115.91      147.89     26.07 o 
  19   5   9      146.17      252.81     30.91 o 
  21   5   9       16.99       23.01     25.47 o 
  23   5   9      138.74      205.48     38.45 o 
  25   5   9      133.02      119.83     51.05 o 
  27   5   9        3.30       -9.32     29.37 o 
 -28   6   9       31.31      -47.50     47.50 o 
 -26   6   9        2.92       18.19     52.18 o 
 -24   6   9        1.33       25.50     34.70 o 
 -22   6   9        7.22       28.95     34.38 o 
 -20   6   9      535.48      545.59     79.39 o 
 -18   6   9       22.69       48.06     33.94 o 
 -16   6   9      305.50      231.21     46.02 o 
 -14   6   9      839.76      837.47    150.63 o 
 -12   6   9       29.16       38.94     34.63 o 
 -10   6   9       24.45       64.79     47.42 o 
  -8   6   9       33.13        4.57     27.90 o 
  -6   6   9       12.33       16.65     27.14 o 
  -4   6   9      201.81      275.96     33.56 o 
  -2   6   9      207.78      213.40     31.30 o 
   0   6   9      411.61      409.00     37.03 o 
   2   6   9        0.35      -13.44     13.44 o 
   4   6   9      183.31      227.63     36.31 o 
   6   6   9       42.46       40.41     20.52 o 
   8   6   9      236.41      269.32     43.49 o 
  10   6   9      637.61      566.10     69.67 o 
  12   6   9      221.25      169.88     29.71 o 
  14   6   9        2.49       -5.04     21.58 o 
  16   6   9       85.43       79.16     27.95 o 
  18   6   9      161.29      148.72     49.74 o 
  20   6   9      239.75      268.79     33.93 o 
  22   6   9       57.01       86.27     42.25 o 
  24   6   9       47.40       67.18     33.46 o 
 -23   7   9        0.07      -41.73     41.73 o 
 -21   7   9        5.95       31.04     35.96 o 
 -19   7   9       35.03      -32.41     32.41 o 
 -17   7   9        3.42       -9.73     31.61 o 
 -15   7   9       76.54       44.80     43.91 o 
 -13   7   9      489.24      518.23     62.48 o 
 -11   7   9     2008.21     1908.53     99.34 o 
  -9   7   9      129.81      176.89     40.62 o 
  -7   7   9     1261.86     1218.26     86.86 o 
  -5   7   9      363.25      368.14     83.62 o 
  -3   7   9      834.06      836.68     55.83 o 
  -1   7   9      318.84      276.31     35.38 o 
   1   7   9      100.59       87.31     21.99 o 
   3   7   9      569.17      528.92     47.18 o 
   5   7   9      123.04       91.46     26.36 o 
   7   7   9      105.92      114.63     29.85 o 
   9   7   9       46.47       66.24     24.55 o 
  11   7   9       83.60       43.03     31.71 o 
  13   7   9      416.01      424.96     63.68 o 
  15   7   9      335.97      294.89     39.51 o 
  17   7   9        3.36       24.98     26.77 o 
  19   7   9      353.99      423.13     48.88 o 
  21   7   9       57.02       15.97     93.63 o 
 -18   8   9       73.34      105.30     65.12 o 
 -16   8   9       44.41        0.39     68.39 o 
 -14   8   9      108.35      133.19     41.79 o 
 -12   8   9      507.57      531.03     65.91 o 
 -10   8   9       44.70      -16.07     32.57 o 
  -8   8   9       37.92       62.58     87.14 o 
  -6   8   9      376.64      385.82     56.06 o 
  -4   8   9      175.23      162.78     27.00 o 
  -2   8   9        9.61       46.87     20.38 o 
   0   8   9      570.62      518.00     49.00 o 
   2   8   9      328.47      359.12     42.09 o 
   4   8   9       20.10       17.58     32.86 o 
   6   8   9       75.04       56.54     24.55 o 
   8   8   9        5.22        6.19     22.51 o 
  10   8   9      153.60      182.64     35.63 o 
  12   8   9      379.18      357.79     44.03 o 
  14   8   9       43.38       -4.08     27.55 o 
  16   8   9      511.46      524.83     64.49 o 
  -9   9   9      228.91      238.99     54.09 o 
  -7   9   9      195.89      187.59     49.53 o 
  -5   9   9       71.93       64.71     50.39 o 
  -3   9   9      203.26      208.44     41.75 o 
  -1   9   9       58.34       58.50     61.93 o 
   1   9   9       59.19      141.28     55.84 o 
   3   9   9       19.47       49.12     33.44 o 
   5   9   9       26.73       -7.71     27.77 o 
 -34   0  10      454.24      524.12     82.34 o 
 -32   0  10      623.41      587.61     78.01 o 
 -30   0  10        2.79       18.88     26.42 o 
 -28   0  10      163.70      197.76     37.56 o 
 -26   0  10      400.82      457.78     51.23 o 
 -24   0  10       49.66       51.35     25.50 o 
 -22   0  10      143.60      116.17     31.16 o 
 -20   0  10     1395.23     1425.75     72.43 o 
 -18   0  10       19.43       51.21     21.85 o 
 -16   0  10       19.81       10.23     18.35 o 
 -14   0  10      976.76     1025.81     64.48 o 
 -12   0  10       85.97      106.24     24.31 o 
 -10   0  10     2140.18     1991.02     69.97 o 
  -8   0  10      623.33      594.67     37.36 o 
  -6   0  10     1705.07     1596.27     52.44 o 
  -4   0  10      787.83      820.52     36.71 o 
  -2   0  10       21.63       18.10     12.58 o 
   0   0  10     3586.25     3377.58     85.08 o 
   2   0  10     1221.41     1381.26     64.34 o 
   4   0  10     1319.16     1398.76     64.63 o 
   6   0  10      983.33      963.66     55.15 o 
   8   0  10       86.85      145.87     33.41 o 
  14   0  10     1221.39     1220.09     71.20 o 
  16   0  10      730.50      870.34     66.91 o 
  18   0  10     5491.71     4926.00    164.42 o 
  20   0  10       55.90       67.09     30.10 o 
  22   0  10     1203.04      999.29    116.42 o 
  24   0  10      348.70      163.88     53.27 o 
  26   0  10      874.04      857.52    116.27 o 
  28   0  10        8.13      -34.98     38.08 o 
  30   0  10       10.10       47.20     45.71 o 
  32   0  10       76.74       -0.55     45.31 o 
 -35   1  10      270.83      244.92     73.06 o 
 -33   1  10       41.89      103.98     28.22 o 
 -31   1  10       28.83       38.00     22.36 o 
 -29   1  10      362.78      379.86     40.46 o 
 -27   1  10      274.96      278.21     34.49 o 
 -25   1  10       40.06       68.87     19.68 o 
 -23   1  10      257.69      185.04     23.56 o 
 -21   1  10      251.41      181.85     22.85 o 
 -19   1  10       36.51       44.48     15.47 o 
 -17   1  10     2324.18     2480.05     77.12 o 
 -15   1  10     2058.94     2001.75     49.41 o 
 -13   1  10     1663.30     1708.38     44.46 o 
 -11   1  10      569.94      675.80     30.81 o 
  -9   1  10      484.88      480.61     24.69 o 
  -7   1  10     4091.59     4061.28     69.64 o 
  -5   1  10        5.56       10.53      8.63 o 
  -3   1  10      991.33     1085.82     32.87 o 
  -1   1  10     1697.93     1606.77     40.81 o 
   1   1  10      285.58      270.30     18.39 o 
   3   1  10     8166.75     8307.96    136.56 o 
   5   1  10        2.70        3.96     12.89 o 
   7   1  10      874.36      966.60     41.34 o 
   9   1  10       17.44        2.98      7.56 o 
  11   1  10      508.77      384.02     28.73 o 
  13   1  10      555.53      506.12     40.80 o 
  15   1  10      302.95      344.05     42.60 o 
  17   1  10      941.45      952.84     58.37 o 
  19   1  10     4450.14     4365.55    126.67 o 
  21   1  10     1711.68     1864.77     78.58 o 
  23   1  10      632.46      553.35     50.14 o 
  25   1  10       55.54       14.25     23.80 o 
  27   1  10      155.77      181.56     33.41 o 
  29   1  10       21.07       44.98     35.71 o 
  31   1  10        7.73        3.33     31.90 o 
 -34   2  10       23.75       26.92     33.84 o 
 -32   2  10      233.18      341.56     42.68 o 
 -30   2  10        1.59        1.57     20.73 o 
 -28   2  10       40.08       49.32     23.60 o 
 -26   2  10        7.29      -11.77     18.29 o 
 -24   2  10      326.29      196.76     30.18 o 
 -22   2  10      190.60      162.15     28.00 o 
 -20   2  10      180.56      173.03     27.51 o 
 -18   2  10      127.50      141.29     24.72 o 
 -16   2  10       62.81       53.81     13.20 o 
 -14   2  10       13.93       -6.83     10.04 o 
 -12   2  10       63.01       75.57     14.87 o 
 -10   2  10       89.32       98.54     17.34 o 
  -8   2  10     2795.16     2728.11     86.96 o 
  -6   2  10        1.56        1.62     11.10 o 
  -4   2  10     1085.19     1125.88     38.29 o 
  -2   2  10        9.69       -0.75     10.62 o 
   0   2  10     1767.68     1744.35     48.09 o 
   2   2  10      525.78      565.11     28.02 o 
   4   2  10      329.81      323.75     41.08 o 
   6   2  10       86.46       69.22     11.37 o 
  10   2  10     1546.83     1537.42     77.05 o 
  12   2  10       28.49       41.46     15.51 o 
  14   2  10      938.27      914.43     55.10 o 
  16   2  10      404.06      524.55     46.85 o 
  18   2  10      719.72      755.48     54.29 o 
  20   2  10     1184.09     1039.45     64.25 o 
  22   2  10        0.10      -10.88     21.67 o 
  24   2  10       88.01       83.10     29.76 o 
  26   2  10       21.27       18.64     24.46 o 
  28   2  10        3.05       39.21     26.65 o 
  30   2  10       77.12      126.33     40.78 o 
  32   2  10        2.12       23.79     36.61 o 
 -33   3  10       32.21      -18.96     49.85 o 
 -31   3  10       39.39       51.12     36.28 o 
 -29   3  10        9.59      -21.62     27.63 o 
 -27   3  10       82.80      103.37     35.15 o 
 -25   3  10       46.79       30.94     38.52 o 
 -23   3  10      158.06      154.51     37.64 o 
 -21   3  10      370.29      357.88     49.31 o 
 -19   3  10      240.79      244.52     29.79 o 
 -17   3  10      478.09      523.68     39.46 o 
 -15   3  10     1237.27     1226.47     54.51 o 
 -13   3  10      900.85      837.92     47.79 o 
 -11   3  10      705.06      764.04     59.12 o 
  -9   3  10     1048.65     1171.27     50.47 o 
  -7   3  10      135.59      166.56     18.11 o 
  -5   3  10     2390.28     2491.94     68.55 o 
  -3   3  10      193.36      116.79     68.09 o 
  -1   3  10       62.27       69.09     19.88 o 
   1   3  10      119.01      158.08     19.55 o 
   3   3  10      509.46      454.67     28.93 o 
   5   3  10       27.47       40.64     12.66 o 
   7   3  10      114.87       97.52     21.37 o 
   9   3  10      376.67      452.66     32.23 o 
  11   3  10     3400.20     3553.19    103.22 o 
  13   3  10     1262.47     1274.43     50.63 o 
  15   3  10        2.90      -15.68     15.68 o 
  17   3  10       41.02       26.41     22.35 o 
  19   3  10       58.98       35.16     23.67 o 
  21   3  10      148.13      132.71     30.32 o 
  23   3  10      119.69      120.71     31.07 o 
  25   3  10       11.92       -6.59     23.98 o 
  27   3  10      118.95      191.81     39.62 o 
  29   3  10       39.69       36.14     28.96 o 
 -32   4  10       62.79       72.42     63.94 o 
 -30   4  10       61.48       74.38     40.61 o 
 -28   4  10      119.13      140.19     42.91 o 
 -26   4  10      522.51      616.99     68.41 o 
 -24   4  10      372.22      350.23     53.57 o 
 -22   4  10        0.26       30.03     31.11 o 
 -20   4  10      824.28      788.68    106.28 o 
 -18   4  10       50.27       48.48     30.90 o 
 -16   4  10       43.09       45.93     20.07 o 
 -14   4  10     1297.26     1353.29     59.61 o 
 -12   4  10      597.17      614.32     44.31 o 
 -10   4  10      949.87      915.08     51.06 o 
  -8   4  10      298.66      310.86     31.69 o 
  -6   4  10      695.47      703.32     44.14 o 
  -4   4  10     3776.76     3810.02    103.86 o 
  -2   4  10       14.39       14.33     26.66 o 
   0   4  10     1420.50     1439.62     56.61 o 
   2   4  10        1.09       -4.14     11.98 o 
   4   4  10      683.91      745.32     34.84 o 
   6   4  10     1820.49     1856.96     67.17 o 
   8   4  10      109.93      109.40     20.12 o 
  10   4  10     2113.33     2359.65     69.08 o 
  12   4  10        0.27      -15.28     15.28 o 
  14   4  10      256.47      227.54     27.29 o 
  16   4  10     1319.59     1292.06     54.64 o 
  18   4  10        1.34       -0.87     22.67 o 
  20   4  10       45.50       62.78     27.41 o 
  22   4  10      544.70      495.63     50.60 o 
  24   4  10      270.04      288.30     41.97 o 
  26   4  10       10.47       18.77     32.24 o 
  28   4  10      613.46      769.31     65.58 o 
 -29   5  10      180.06      217.83     82.03 o 
 -27   5  10        4.28       -1.29     34.81 o 
 -25   5  10       40.69       92.07     40.38 o 
 -23   5  10      137.26      127.01     77.10 o 
 -21   5  10        5.38       20.99     46.16 o 
 -19   5  10      183.37      224.07     45.36 o 
 -17   5  10       21.49       14.87     70.43 o 
 -15   5  10        6.09      -25.78     25.78 o 
 -13   5  10      666.02      577.11     59.91 o 
 -11   5  10       61.16       59.69     23.88 o 
  -9   5  10     1689.74     1738.07     70.68 o 
  -7   5  10      156.32      157.06     27.64 o 
  -5   5  10      447.71      394.62     36.56 o 
  -3   5  10     1327.61     1442.33     60.49 o 
  -1   5  10     3185.38     3146.53     98.05 o 
   1   5  10       54.16       47.75     21.53 o 
   3   5  10      203.35      241.79     29.27 o 
   5   5  10      182.17      157.19     26.91 o 
   7   5  10      458.59      388.88     37.72 o 
   9   5  10     1767.24     1720.70     60.14 o 
  11   5  10      295.49      337.66     31.45 o 
  13   5  10     1576.89     1489.57     65.84 o 
  15   5  10      676.11      727.82     46.14 o 
  17   5  10       41.55       17.35     20.90 o 
  19   5  10      173.85      125.75     36.90 o 
  21   5  10      210.12      183.04     37.56 o 
  23   5  10       11.72      -26.56     26.56 o 
  25   5  10      224.12      344.46     59.98 o 
  27   5  10       15.89       39.24     31.88 o 
 -26   6  10      161.95      157.87     66.31 o 
 -24   6  10        1.35      -19.40     34.17 o 
 -22   6  10       31.96       22.26     35.45 o 
 -20   6  10      473.70      382.53     57.42 o 
 -18   6  10      404.00      452.62     60.85 o 
 -16   6  10        1.67       10.46     29.72 o 
 -14   6  10      575.14      594.56     66.47 o 
 -12   6  10     2228.48     2233.65    108.75 o 
 -10   6  10     1929.59     1909.17     77.78 o 
  -8   6  10     1251.78     1221.13     64.36 o 
  -6   6  10     1234.85     1297.15     79.20 o 
  -4   6  10      903.73      851.30     54.18 o 
  -2   6  10       15.87        0.39     24.34 o 
   0   6  10       70.83       47.39     22.51 o 
   2   6  10      704.73      557.27     62.34 o 
   4   6  10        0.11      -16.86     16.86 o 
   6   6  10      446.64      460.94     43.32 o 
   8   6  10        3.90       -2.30     20.09 o 
  10   6  10       82.84      110.83     29.11 o 
  12   6  10      419.52      522.48     46.17 o 
  14   6  10        4.50       -2.64     22.12 o 
  16   6  10       71.97       57.80     27.57 o 
  18   6  10      117.96      108.88     31.25 o 
  20   6  10       22.13        0.27     34.95 o 
  22   6  10      566.64      650.05     60.65 o 
  24   6  10        3.21      -19.64     29.23 o 
 -23   7  10      105.88      168.69     72.38 o 
 -21   7  10       31.02       52.74     58.79 o 
 -19   7  10        2.22       -1.96     66.50 o 
 -17   7  10       96.72       77.68     42.95 o 
 -15   7  10       46.24       83.20     38.94 o 
 -13   7  10      126.12       89.11     40.53 o 
 -11   7  10      181.37      145.69     41.36 o 
  -9   7  10      946.84      908.54    132.70 o 
  -7   7  10      127.16      111.05     28.87 o 
  -5   7  10       31.59       54.71     26.27 o 
  -3   7  10      386.28      355.54     40.39 o 
  -1   7  10     1918.97     1961.58    169.41 o 
   1   7  10       52.36       64.35     24.82 o 
   3   7  10      274.81      219.78     77.19 o 
   5   7  10       97.01      106.62     29.29 o 
   7   7  10        2.30       -4.04     20.32 o 
   9   7  10       29.12      -11.71     21.22 o 
  11   7  10       15.40       16.15     23.16 o 
  13   7  10       20.49        4.54     24.26 o 
  15   7  10        2.95        9.32     24.87 o 
  17   7  10       36.30       -0.31     37.49 o 
  19   7  10       17.99      -11.93     35.52 o 
 -16   8  10       30.35       -2.77     39.01 o 
 -14   8  10        9.64      -31.29     31.29 o 
 -12   8  10        2.31      -32.19     32.19 o 
 -10   8  10        9.15      -33.40     33.40 o 
  -8   8  10       29.38       44.13     42.00 o 
  -6   8  10      155.87      184.05     33.65 o 
  -4   8  10      128.44       97.34     29.64 o 
  -2   8  10       17.42       19.38     21.95 o 
   0   8  10        2.92       14.34     23.52 o 
   2   8  10        2.21        3.62     24.83 o 
   4   8  10        0.28      -19.42     19.42 o 
   6   8  10       38.45       38.84     25.82 o 
   8   8  10      133.02      121.75     54.47 o 
  10   8  10       39.15       29.28     25.93 o 
  12   8  10       10.15       -6.72     25.60 o 
  14   8  10        4.99       21.76     28.35 o 
  -5   9  10       86.03      120.86     67.18 o 
  -3   9  10        7.70      -47.00     47.00 o 
  -1   9  10        1.30       -0.44     52.61 o 
   1   9  10        0.18      -29.12     49.71 o 
 -33   1  11        8.49       -6.59     26.52 o 
 -31   1  11        3.26        0.89     19.85 o 
 -29   1  11        1.64       12.50     19.34 o 
 -27   1  11       39.47       49.94     22.72 o 
 -25   1  11      155.69      136.57     26.90 o 
 -23   1  11      180.83      239.35     26.40 o 
 -21   1  11       44.18       59.07     16.89 o 
 -19   1  11        7.44       13.54     18.36 o 
 -17   1  11     2433.60     2413.28     68.55 o 
 -15   1  11      186.22      154.77     17.42 o 
 -13   1  11      263.08      271.83     21.10 o 
 -11   1  11       38.52       17.33     10.47 o 
  -9   1  11     3699.46     3614.72     65.67 o 
  -7   1  11     1018.85     1073.15     31.54 o 
  -5   1  11      384.02      458.81     24.71 o 
  -3   1  11      877.74      919.44     32.55 o 
  -1   1  11      319.39      279.63     20.16 o 
   1   1  11       50.27       48.14     12.38 o 
   3   1  11      362.93      350.87     21.74 o 
   5   1  11        2.75       -6.10     14.36 o 
   7   1  11      810.85      768.13     40.28 o 
   9   1  11      497.63      461.24     34.55 o 
  11   1  11      768.87      714.21     41.32 o 
  13   1  11        0.02      -19.04     20.05 o 
  15   1  11      725.59      679.34     49.50 o 
  17   1  11      431.71      454.68     42.99 o 
  19   1  11      409.38      467.92     48.34 o 
  21   1  11      712.19      756.61     57.54 o 
  23   1  11       88.28      118.24     29.26 o 
  25   1  11       24.14        2.82     22.06 o 
  27   1  11       48.67       76.32     27.72 o 
  29   1  11      137.73      161.63     46.52 o 
  31   1  11       50.10       65.81     41.04 o 
 -34   2  11        5.34      -21.57     49.04 o 
 -32   2  11      629.91      639.71     56.06 o 
 -30   2  11      539.80      535.23     51.15 o 
 -28   2  11       53.42       31.08     21.53 o 
 -26   2  11     1817.64     1733.73     75.98 o 
 -24   2  11      177.84      174.17     29.72 o 
 -22   2  11       28.13       52.09     20.84 o 
 -20   2  11        8.57       10.23     16.58 o 
 -18   2  11      683.86      683.70     48.37 o 
 -16   2  11       20.38        7.15     14.69 o 
 -14   2  11        1.23       -6.78     11.20 o 
 -12   2  11      776.69      730.89     34.36 o 
 -10   2  11     1426.72     1457.87     46.90 o 
  -8   2  11       15.97       14.86     13.60 o 
  -6   2  11     2443.38     2316.67     60.19 o 
  -4   2  11      416.59      389.30     25.77 o 
  -2   2  11        0.95       16.57     12.33 o 
   0   2  11      248.77      270.17     22.36 o 
   2   2  11     4212.47     4214.94     90.23 o 
   4   2  11      139.48      186.26     18.13 o 
   6   2  11      831.20      864.47     71.94 o 
   8   2  11     1444.98     1468.59     60.85 o 
  10   2  11      428.36      417.69     35.66 o 
  12   2  11     2806.66     3116.54     97.41 o 
  14   2  11     4853.37     4700.55    129.41 o 
  16   2  11      272.49      310.01     36.41 o 
  18   2  11       54.84       34.04     23.36 o 
  20   2  11      103.14      119.63     30.14 o 
  22   2  11     1228.46     1241.78     96.80 o 
  24   2  11      945.37      899.20    116.19 o 
  26   2  11      218.31      255.45     40.82 o 
  28   2  11        0.12      -11.42     23.85 o 
  30   2  11        3.00      -25.05     25.05 o 
 -33   3  11       49.77       67.07     60.64 o 
 -31   3  11       18.98        4.37     48.48 o 
 -29   3  11      216.82      247.55     49.11 o 
 -27   3  11      140.29      173.29     41.35 o 
 -25   3  11        1.84       21.15     36.72 o 
 -23   3  11      794.41      834.13     79.25 o 
 -21   3  11       15.49       18.79     26.77 o 
 -19   3  11     1243.13     1086.88     74.44 o 
 -17   3  11     2033.71     2098.22     73.64 o 
 -15   3  11      156.67      123.29     27.64 o 
 -13   3  11        0.20      -10.42     17.86 o 
 -11   3  11      390.49      380.78     33.52 o 
  -9   3  11        6.45      -14.73     14.73 o 
  -7   3  11     1829.46     1834.74     64.33 o 
  -5   3  11     1070.29     1005.56     90.27 o 
  -3   3  11     1508.07     1549.79     47.53 o 
  -1   3  11     3809.71     3692.11     92.69 o 
   1   3  11      792.70      698.98     62.24 o 
   3   3  11     1071.47     1033.58     64.04 o 
   5   3  11     1147.16     1277.71     54.65 o 
   7   3  11       28.44       75.76     21.90 o 
   9   3  11     1679.46     1763.34     57.02 o 
  11   3  11       27.19       57.21     19.10 o 
  13   3  11     3116.68     3187.43     84.16 o 
  15   3  11       55.64       56.96     29.74 o 
  17   3  11       32.58       20.70     22.44 o 
  19   3  11        1.69      -12.29     21.30 o 
  21   3  11     1129.60     1031.14     88.18 o 
  23   3  11      257.72      269.73     40.76 o 
  25   3  11       54.83       67.39     34.30 o 
  27   3  11      160.03      161.93     36.79 o 
  29   3  11      102.74      197.97     41.88 o 
 -30   4  11      193.70      216.08     77.56 o 
 -28   4  11       55.28      102.04     45.54 o 
 -26   4  11      310.20      340.33     53.42 o 
 -24   4  11      105.02      133.90     41.44 o 
 -22   4  11      312.48      266.81     46.97 o 
 -20   4  11      264.11      266.01     48.60 o 
 -18   4  11       26.37       19.56     25.73 o 
 -16   4  11       13.10        8.03     18.65 o 
 -14   4  11      234.85      196.74     36.16 o 
 -12   4  11     2324.18     2253.96     79.18 o 
 -10   4  11     1995.90     1871.45     72.80 o 
  -8   4  11      657.95      652.43     45.31 o 
  -6   4  11      329.72      330.61     39.34 o 
  -4   4  11       54.40       74.06     21.57 o 
  -2   4  11      206.98      256.45     31.04 o 
   0   4  11       51.13       53.65     20.54 o 
   2   4  11      499.55      511.89     37.34 o 
   4   4  11      875.58      831.11     47.53 o 
   6   4  11       17.20       19.89     19.49 o 
   8   4  11      190.41      232.21     26.02 o 
  10   4  11      911.08      931.12     57.39 o 
  12   4  11     1700.27     1774.74     60.82 o 
  14   4  11       30.72       13.66     18.71 o 
  16   4  11      141.04      121.43     29.72 o 
  18   4  11      690.55      671.35     54.73 o 
  20   4  11        1.44       22.15     26.78 o 
  22   4  11      362.57      393.73     46.47 o 
  24   4  11      118.00      160.96     36.83 o 
  26   4  11       91.72      101.28     44.28 o 
 -29   5  11        0.83       41.72     59.41 o 
 -27   5  11        3.01        4.89     53.95 o 
 -25   5  11        0.40      -10.90     31.22 o 
 -23   5  11       19.43       38.56     51.35 o 
 -21   5  11      194.11      192.38     45.34 o 
 -19   5  11      137.39      138.58     27.87 o 
 -17   5  11      156.84      147.81     28.98 o 
 -15   5  11       13.88       -0.58     18.62 o 
 -13   5  11      373.06      335.18     36.65 o 
 -11   5  11      286.73      296.91     34.82 o 
  -9   5  11       20.07       17.53     21.02 o 
  -7   5  11      296.14      261.08     31.80 o 
  -5   5  11        0.26       11.61     19.44 o 
  -3   5  11      112.16       97.40     24.99 o 
  -1   5  11       20.65       30.43     20.96 o 
   1   5  11        7.77       47.03     20.86 o 
   3   5  11      311.49      221.54     38.33 o 
   5   5  11      475.40      425.81     39.57 o 
   7   5  11       13.82       14.43     19.94 o 
   9   5  11      582.61      499.73     43.13 o 
  11   5  11        2.06       -4.37     19.71 o 
  13   5  11        5.67      -17.29     17.29 o 
  15   5  11      730.76      738.62     47.58 o 
  17   5  11       30.11       48.21     25.52 o 
  19   5  11      101.47       91.20     32.36 o 
  21   5  11       80.39       90.88     33.61 o 
  23   5  11      210.07      160.75     37.24 o 
  25   5  11      251.35      281.67     58.26 o 
 -24   6  11        0.05       -4.97     48.42 o 
 -22   6  11        1.54       -4.63     33.01 o 
 -20   6  11       17.63       14.67     36.63 o 
 -18   6  11        4.00       -7.15     41.98 o 
 -16   6  11        0.16       21.11     22.78 o 
 -14   6  11       64.89       78.01     30.98 o 
 -12   6  11        0.00        4.36     30.69 o 
 -10   6  11        3.44       -6.79     21.11 o 
  -8   6  11     1299.12     1533.83     96.93 o 
  -6   6  11       29.92        5.88     20.42 o 
  -4   6  11      396.64      492.61     74.04 o 
  -2   6  11       49.66       48.37     24.79 o 
   0   6  11      183.19      183.99     38.37 o 
   2   6  11       38.00       -1.97     43.97 o 
   4   6  11       74.73       61.94     27.80 o 
   6   6  11      391.23      390.95     43.76 o 
   8   6  11        9.16       16.50     21.79 o 
  10   6  11        2.32       -3.12     20.79 o 
  12   6  11        0.12      -10.92     21.06 o 
  14   6  11       20.97       36.51     26.33 o 
  16   6  11        1.80      -22.86     22.86 o 
  18   6  11      202.84      214.61     87.58 o 
  20   6  11      136.98      116.89     43.87 o 
  22   6  11      117.41      154.51     49.16 o 
 -21   7  11       12.64       60.42     61.42 o 
 -19   7  11        0.20       -6.14     36.75 o 
 -17   7  11      496.73      645.44     75.92 o 
 -15   7  11        6.16       11.68     32.37 o 
 -13   7  11     1064.37     1089.43    147.42 o 
 -11   7  11       20.54       52.28     30.02 o 
  -9   7  11      255.20      295.88     39.80 o 
  -7   7  11      275.40      278.16     58.36 o 
  -5   7  11       69.95       53.92     33.80 o 
  -3   7  11      385.91      352.80     51.81 o 
  -1   7  11      193.70      180.17     48.54 o 
   1   7  11       62.82       34.52     23.52 o 
   3   7  11        1.88        4.06     21.03 o 
   5   7  11      481.78      450.36     45.58 o 
   7   7  11       99.80      115.90     28.98 o 
   9   7  11        6.75      -13.24     21.35 o 
  11   7  11       69.88       17.58     25.28 o 
  13   7  11      242.65      351.93     48.36 o 
  15   7  11      155.19      179.97     36.85 o 
  17   7  11      115.00      155.40     49.50 o 
 -14   8  11        4.82       24.38     57.79 o 
 -12   8  11       76.27       39.24     32.57 o 
 -10   8  11      436.15      562.03     87.23 o 
  -8   8  11      508.32      517.42     52.48 o 
  -6   8  11      118.67       91.37     36.35 o 
  -4   8  11      152.79      147.00     40.99 o 
  -2   8  11      167.73      162.91     32.67 o 
   0   8  11       84.23       64.00     27.96 o 
   2   8  11      597.42      620.72     55.12 o 
   4   8  11        0.28      -19.38     19.38 o 
   6   8  11      205.15      269.46     40.82 o 
   8   8  11        4.43      -22.49     22.49 o 
  10   8  11       36.99       31.33     28.56 o 
 -30   0  12       41.42       44.83     36.72 o 
 -28   0  12        9.31        5.95     24.92 o 
 -26   0  12       22.66       72.44     60.97 o 
 -24   0  12      576.72      467.72     52.24 o 
 -22   0  12      523.86      391.45     46.89 o 
 -20   0  12     1141.66      913.46     66.28 o 
 -18   0  12        3.59       67.52     46.26 o 
 -16   0  12      118.55      112.18     29.61 o 
 -14   0  12    15622.32    15415.59    555.77 o 
 -12   0  12      821.80      882.02     73.60 o 
 -10   0  12     9879.61     9528.76    202.24 o 
  -8   0  12     1286.61     1210.77     49.21 o 
  -6   0  12      518.92      509.61     40.43 o 
  -4   0  12     8479.94     8691.08    186.97 o 
  -2   0  12     1159.66     1048.61     45.18 o 
   0   0  12     3295.69     3780.50    124.21 o 
   2   0  12      119.47       71.58     32.43 o 
   4   0  12      490.85      521.03     49.39 o 
   6   0  12      688.28      589.94     51.96 o 
   8   0  12     1187.78     1170.93     83.78 o 
  10   0  12     1383.66     1185.47     98.39 o 
  12   0  12      243.00      193.60     68.98 o 
  14   0  12       31.61       42.18     39.18 o 
  16   0  12        6.79        8.67     48.28 o 
  18   0  12      746.24      747.37     67.83 o 
  20   0  12      312.87      343.94     61.74 o 
  22   0  12      768.38      804.81    110.54 o 
  24   0  12     4448.13     4371.46    249.71 o 
  26   0  12     1300.41     1003.38    131.29 o 
  28   0  12       13.78       33.40     47.31 o 
  30   0  12       53.58      -44.65     47.17 o 
 -33   1  12       91.94      122.27     61.89 o 
 -31   1  12        0.83       22.46     23.23 o 
 -29   1  12      300.55      294.77     41.75 o 
 -27   1  12      172.41      146.06     28.83 o 
 -25   1  12       66.83      101.40     25.53 o 
 -23   1  12      395.72      331.32     44.35 o 
 -21   1  12        0.35       12.98     18.90 o 
 -19   1  12      125.42      115.72     20.54 o 
 -17   1  12       27.44       48.33     17.01 o 
 -15   1  12       88.01      100.70     19.69 o 
 -13   1  12     1203.16     1191.50     44.18 o 
 -11   1  12      473.49      405.49     29.47 o 
  -9   1  12      143.19      152.41     15.96 o 
  -7   1  12     4132.57     4163.80     74.73 o 
  -5   1  12     2808.61     2808.53     62.45 o 
  -3   1  12       22.89        7.96     11.73 o 
  -1   1  12     2343.02     2372.15     56.42 o 
   1   1  12     3649.59     3727.20     76.78 o 
   3   1  12      720.08      806.02     42.08 o 
   5   1  12     3161.91     3264.19     89.55 o 
   7   1  12       20.80       59.02     19.02 o 
   9   1  12      421.05      426.49     38.74 o 
  11   1  12      343.47      356.72     31.59 o 
  13   1  12      157.24      131.27     27.33 o 
  15   1  12      969.46     1031.31     66.76 o 
  17   1  12      479.75      469.83     51.83 o 
  19   1  12        8.33        2.84     22.07 o 
  21   1  12      501.62      564.78     51.60 o 
  23   1  12        0.03       -5.48     23.08 o 
  25   1  12      252.68      250.66     40.24 o 
  27   1  12      144.99      175.49     47.17 o 
  29   1  12       45.61       31.87     36.35 o 
 -32   2  12        1.15       18.02     54.48 o 
 -30   2  12        2.07       -1.29     28.85 o 
 -28   2  12        0.45       19.84     22.05 o 
 -26   2  12      140.78      159.64     30.17 o 
 -24   2  12      172.31      185.10     46.78 o 
 -22   2  12        5.73      -16.51     16.51 o 
 -20   2  12       34.70       28.42     19.04 o 
 -18   2  12        1.62       18.15     18.64 o 
 -16   2  12      117.63       90.98     22.66 o 
 -14   2  12       89.89       71.14     17.38 o 
 -12   2  12      497.96      497.53     41.28 o 
 -10   2  12     3229.50     3197.40     78.30 o 
  -8   2  12     2152.05     2163.03     60.82 o 
  -6   2  12      897.45      901.75     41.51 o 
  -4   2  12       28.37       24.14     14.67 o 
  -2   2  12      233.10      196.23     21.03 o 
   0   2  12       13.54       26.82     17.52 o 
   2   2  12      145.67      143.68     18.17 o 
   4   2  12       21.53       23.21     18.72 o 
   6   2  12        0.08        0.47     17.30 o 
   8   2  12     1412.17     1419.48     62.56 o 
  10   2  12      119.30       83.21     24.47 o 
  12   2  12       63.01       80.50     25.31 o 
  14   2  12     1912.89     1612.83     76.68 o 
  16   2  12       52.41       92.51     42.38 o 
  18   2  12      170.03      112.06     29.48 o 
  20   2  12        5.48      -11.66     22.38 o 
  22   2  12      585.49      635.79     56.13 o 
  24   2  12      466.49      420.25     84.78 o 
  26   2  12      152.43      125.42     34.02 o 
  28   2  12       43.86       41.36     46.01 o 
 -31   3  12       24.06      -21.83     50.43 o 
 -29   3  12        0.16      -18.35     30.03 o 
 -27   3  12      129.19      158.18     41.49 o 
 -25   3  12       16.22       11.24     30.79 o 
 -23   3  12       18.48       13.33     31.26 o 
 -21   3  12        3.65       20.96     28.74 o 
 -19   3  12        1.13       18.80     25.88 o 
 -17   3  12      159.91      196.79     37.33 o 
 -15   3  12       14.78       -6.79     17.03 o 
 -13   3  12       32.89       21.17     18.51 o 
 -11   3  12        3.12      -11.76     16.78 o 
  -9   3  12      306.62      242.81     29.84 o 
  -7   3  12      186.61      190.40     26.29 o 
  -5   3  12      241.62      245.07     32.64 o 
  -3   3  12        0.24        0.90     13.50 o 
  -1   3  12      190.30      178.89     20.70 o 
   1   3  12       33.50       33.60     14.92 o 
   3   3  12      573.12      615.12     43.52 o 
   5   3  12      103.19       68.40     22.43 o 
   7   3  12       32.46       22.69     20.32 o 
   9   3  12      205.68      198.13     24.57 o 
  11   3  12      832.74      897.62     94.14 o 
  13   3  12      152.04      130.38     29.79 o 
  15   3  12       16.88       -2.94     22.57 o 
  17   3  12       51.70       32.58     26.42 o 
  19   3  12       47.99      100.48     29.62 o 
  21   3  12       17.69       16.91     26.42 o 
  23   3  12       42.13       53.45     29.21 o 
  25   3  12       28.65        3.97     26.89 o 
  27   3  12      154.53      171.04     38.30 o 
 -30   4  12      259.03      257.91     81.59 o 
 -28   4  12        0.99       88.12     54.25 o 
 -26   4  12       43.86        5.24     33.05 o 
 -24   4  12       80.36       86.26     36.67 o 
 -22   4  12        5.17        2.63     29.85 o 
 -20   4  12      440.95      535.59     62.77 o 
 -18   4  12       13.52      -11.10     26.72 o 
 -16   4  12      238.24      264.82     33.48 o 
 -14   4  12      442.20      480.22     41.17 o 
 -12   4  12        1.07      -15.92     17.54 o 
 -10   4  12      407.20      371.98     36.64 o 
  -8   4  12       25.02       16.80     19.85 o 
  -6   4  12      354.92      436.00     37.28 o 
  -4   4  12     1030.74     1058.94     71.31 o 
  -2   4  12        1.36      -16.04     16.04 o 
   0   4  12      579.31      597.31     59.29 o 
   2   4  12     1674.67     1586.57    108.35 o 
   4   4  12     1409.41     1365.56     77.87 o 
   6   4  12      485.11      456.36     50.30 o 
   8   4  12      532.56      647.33     43.91 o 
  10   4  12       28.43       42.64     19.39 o 
  12   4  12      380.68      378.53     33.43 o 
  14   4  12      824.50      821.38     58.41 o 
  16   4  12       83.52       68.82     34.00 o 
  18   4  12       72.16       92.08     30.69 o 
  20   4  12      147.48      173.53     37.09 o 
  22   4  12       92.13       70.01     32.12 o 
  24   4  12       15.41       63.69     32.24 o 
  26   4  12       52.29       63.84     34.13 o 
 -27   5  12      116.71      290.37     82.55 o 
 -25   5  12        2.88      -29.59     29.59 o 
 -23   5  12      580.92      610.01     72.66 o 
 -21   5  12       32.54       57.43     34.46 o 
 -19   5  12      107.31      183.89     53.01 o 
 -17   5  12      367.56      353.57     46.72 o 
 -15   5  12        4.79      -19.40     19.40 o 
 -13   5  12       74.83       72.08     24.66 o 
 -11   5  12       38.48       94.43     25.76 o 
  -9   5  12       58.90       51.76     23.32 o 
  -7   5  12      569.14      589.12     46.58 o 
  -5   5  12     1111.32     1075.82     58.51 o 
  -3   5  12      288.03      311.38     34.54 o 
  -1   5  12      777.49      866.44     71.16 o 
   1   5  12      495.34      469.28     53.49 o 
   3   5  12      444.60      408.80     50.10 o 
   5   5  12     1255.41     1244.52     80.86 o 
   7   5  12       74.91       40.01     23.02 o 
   9   5  12      360.37      404.17     41.03 o 
  11   5  12        0.39        8.03     21.46 o 
  13   5  12        6.91      -18.42     21.45 o 
  15   5  12      647.36      761.55     99.54 o 
  17   5  12      643.23      727.36     58.78 o 
  19   5  12        0.02       23.17     28.18 o 
  21   5  12      442.81      531.52     55.65 o 
  23   5  12       11.69       31.14     31.98 o 
 -24   6  12        4.29       17.74     51.99 o 
 -22   6  12       97.25      103.26     68.61 o 
 -20   6  12      176.70      139.50     61.72 o 
 -18   6  12     1100.97     1225.86     69.85 o 
 -16   6  12      167.31      191.83     59.55 o 
 -14   6  12      525.64      516.65     49.12 o 
 -12   6  12      166.30      184.70     34.03 o 
 -10   6  12      864.90      860.26     59.04 o 
  -8   6  12      794.47      762.42     55.51 o 
  -6   6  12      344.92      344.52     39.97 o 
  -4   6  12      405.90      381.74     40.84 o 
  -2   6  12      163.57      174.72     40.90 o 
   0   6  12      762.96      751.00    105.69 o 
   2   6  12     1696.58     1548.40     88.42 o 
   4   6  12        1.20        5.32     21.46 o 
   6   6  12       33.33       14.17     21.83 o 
   8   6  12       21.79      -22.41     22.41 o 
  10   6  12       96.41       45.90     25.31 o 
  12   6  12      250.53      326.55     40.38 o 
  14   6  12       26.38        3.34     32.37 o 
  16   6  12      166.23      143.60     63.22 o 
  18   6  12      320.33      340.74     63.22 o 
  20   6  12      324.89      434.62    131.73 o 
 -19   7  12       29.66       84.23     56.92 o 
 -17   7  12        5.26       92.06     52.40 o 
 -15   7  12      356.53      402.02     46.65 o 
 -13   7  12        9.86        5.91     34.66 o 
 -11   7  12        9.13       45.31     25.33 o 
  -9   7  12        0.27       22.21     25.52 o 
  -7   7  12       26.53        6.86     41.64 o 
  -5   7  12       96.78       92.62     58.89 o 
  -3   7  12        2.24       -2.37     26.44 o 
  -1   7  12      364.07      215.91     45.52 o 
   1   7  12       12.02        8.29     22.35 o 
   3   7  12       44.45       42.59     25.97 o 
   5   7  12      461.65      412.52     56.01 o 
   7   7  12        5.32       13.41     23.01 o 
   9   7  12       28.10       -8.76     27.04 o 
  11   7  12        0.27        8.08     25.29 o 
  13   7  12       80.86       56.07     30.40 o 
  15   7  12      742.24      796.34     93.80 o 
 -10   8  12      125.63      116.23     35.48 o 
  -8   8  12       35.80       62.77     36.94 o 
  -6   8  12      105.56      126.62     47.37 o 
  -4   8  12       64.68       90.74     38.41 o 
  -2   8  12       45.43       76.01     36.65 o 
   0   8  12        0.17       22.09     25.60 o 
   2   8  12       48.30       42.43     28.48 o 
   4   8  12        3.62        0.20     24.86 o 
   6   8  12       83.35       37.87     57.32 o 
 -31   1  13        1.63      -25.58     42.35 o 
 -29   1  13       23.33       20.21     21.79 o 
 -27   1  13      135.15      143.66     29.57 o 
 -25   1  13        1.05        0.07     17.91 o 
 -23   1  13      110.51       65.63     22.83 o 
 -21   1  13        0.05       23.75     18.01 o 
 -19   1  13      135.50      142.27     22.64 o 
 -17   1  13       19.59       39.13     16.70 o 
 -15   1  13       40.42       50.22     17.53 o 
 -13   1  13      411.71      387.96     26.64 o 
 -11   1  13      557.91      563.41     30.84 o 
  -9   1  13      697.23      676.89     29.62 o 
  -7   1  13      671.61      635.07     31.57 o 
  -5   1  13     1537.76     1642.86     47.03 o 
  -3   1  13       31.84       41.07     14.44 o 
  -1   1  13      606.05      538.90     29.51 o 
   1   1  13      603.02      678.42     32.16 o 
   3   1  13      269.60      285.94     35.53 o 
   5   1  13       56.33       46.99     19.17 o 
   7   1  13      748.69      679.88     41.04 o 
   9   1  13      183.72      177.57     25.71 o 
  11   1  13      404.12      383.89     33.61 o 
  13   1  13      601.70      517.28     57.43 o 
  15   1  13      182.45      223.29     35.30 o 
  17   1  13      114.92      109.02     29.70 o 
  19   1  13       47.17       78.62     26.94 o 
  21   1  13       17.89       -1.96     22.54 o 
  23   1  13        4.15        2.73     23.13 o 
  25   1  13       48.43       80.84     30.41 o 
  27   1  13      143.72      110.91     66.09 o 
 -30   2  13      234.93      255.95     75.33 o 
 -28   2  13        0.44       56.36     24.81 o 
 -26   2  13       67.05       50.26     24.06 o 
 -24   2  13      227.85      267.12     38.78 o 
 -22   2  13       17.15        6.70     18.97 o 
 -20   2  13      232.79      263.04     35.37 o 
 -18   2  13       56.28       99.82     23.96 o 
 -16   2  13      685.75      675.39     49.86 o 
 -14   2  13     1909.74     1913.71     88.97 o 
 -12   2  13       45.62       40.05     24.64 o 
 -10   2  13       68.34       80.07     21.78 o 
  -8   2  13       62.08       84.68     18.52 o 
  -6   2  13      581.88      597.94     36.64 o 
  -4   2  13     2119.69     2144.70     61.56 o 
  -2   2  13     1809.03     1815.42     55.63 o 
   0   2  13      338.55      338.86     26.69 o 
   2   2  13     1379.21     1276.29     69.88 o 
   4   2  13     3001.72     2861.31     91.54 o 
   6   2  13      140.92      214.74     31.90 o 
   8   2  13     1021.86     1023.43     57.60 o 
  10   2  13      457.38      468.89     43.74 o 
  12   2  13      240.99      245.83     35.91 o 
  14   2  13       67.31       75.96     26.86 o 
  16   2  13        0.28       -2.99     21.75 o 
  18   2  13       61.62       66.63     28.53 o 
  20   2  13      233.32      241.74     39.50 o 
  22   2  13      181.35      194.52     43.46 o 
  24   2  13      651.48      657.07     59.96 o 
  26   2  13      173.83      271.04     72.30 o 
 -29   3  13      151.35      154.70     69.30 o 
 -27   3  13      661.08      757.24     75.60 o 
 -25   3  13       37.99      -22.25     27.17 o 
 -23   3  13      752.13      708.84    110.73 o 
 -21   3  13      411.39      396.66     72.96 o 
 -19   3  13      116.22      126.87     36.82 o 
 -17   3  13      153.13      159.91     36.72 o 
 -15   3  13        0.99        6.24     26.87 o 
 -13   3  13      267.25      258.14     31.63 o 
 -11   3  13      276.08      323.61     33.45 o 
  -9   3  13      435.03      375.36     35.39 o 
  -7   3  13     2392.51     2285.56     82.96 o 
  -5   3  13     2080.16     1896.65     68.54 o 
  -3   3  13      106.85      116.41     27.19 o 
  -1   3  13      753.54      810.99     68.07 o 
   1   3  13       87.68       36.34     20.19 o 
   3   3  13        2.23       14.88     18.78 o 
   5   3  13     1052.54      941.13     53.87 o 
   7   3  13      407.06      299.42     35.94 o 
   9   3  13      267.22      235.93     33.72 o 
  11   3  13       44.33       59.18     25.64 o 
  13   3  13     1056.16     1019.43     64.45 o 
  15   3  13      222.16      235.67     36.92 o 
  17   3  13      880.13      967.53     69.13 o 
  19   3  13       22.99       40.42     26.52 o 
  21   3  13      177.49      196.68     37.50 o 
  23   3  13      164.64      214.20     41.43 o 
  25   3  13      262.98      295.06     47.15 o 
 -28   4  13       20.43       38.92     57.38 o 
 -26   4  13      178.44      181.37     46.77 o 
 -24   4  13      134.18      146.88     71.28 o 
 -22   4  13       20.19      -26.98     46.37 o 
 -20   4  13      414.21      407.24     57.12 o 
 -18   4  13      254.36      333.00     76.47 o 
 -16   4  13        6.87        9.07     20.57 o 
 -14   4  13      311.07      353.21     85.32 o 
 -12   4  13       14.84       19.64     20.74 o 
 -10   4  13        2.98       -2.37     18.89 o 
  -8   4  13       59.85       39.95     21.80 o 
  -6   4  13      173.07      144.49     27.92 o 
  -4   4  13        7.36       29.16     37.63 o 
  -2   4  13        0.15      -15.82     15.82 o 
   0   4  13       28.47      -19.28     19.28 o 
   2   4  13      269.43      232.67     40.75 o 
   4   4  13     1518.26     1456.60    112.14 o 
   6   4  13      111.57      146.17     45.39 o 
   8   4  13      766.60      856.96     56.15 o 
  10   4  13      259.92      237.99     35.40 o 
  12   4  13       57.94      140.70     31.16 o 
  14   4  13       13.92        5.62     24.14 o 
  16   4  13      183.89      203.79     36.11 o 
  18   4  13      912.85      930.07     67.27 o 
  20   4  13      395.71      473.37     52.30 o 
  22   4  13        0.13        9.69     29.54 o 
  24   4  13      130.47      125.37     37.31 o 
 -25   5  13       22.64      -30.61     51.61 o 
 -23   5  13        9.40       28.52     46.21 o 
 -21   5  13      124.20      159.85     46.77 o 
 -19   5  13       31.12       94.58     39.87 o 
 -17   5  13      111.96      104.22     28.82 o 
 -15   5  13        1.41        2.63     21.78 o 
 -13   5  13      152.94      131.47     28.83 o 
 -11   5  13       28.62       22.89     22.89 o 
  -9   5  13       44.09       -3.47     26.51 o 
  -7   5  13       54.67       71.71     24.14 o 
  -5   5  13      151.87      248.58     52.00 o 
  -3   5  13       18.34       22.32     27.91 o 
  -1   5  13        2.83        5.57     27.81 o 
   1   5  13       16.91      -15.97     28.53 o 
   3   5  13       13.47       41.30     29.66 o 
   5   5  13       33.28       22.95     47.29 o 
   7   5  13        3.74       31.57     23.30 o 
   9   5  13      236.97      217.38     34.57 o 
  11   5  13        0.10      -19.11     27.36 o 
  13   5  13       16.47       -1.22     28.78 o 
  15   5  13      223.80      235.09     51.00 o 
  17   5  13       91.60       72.74     41.39 o 
  19   5  13        0.03       -5.13     37.52 o 
  21   5  13       56.62       85.97     36.07 o 
 -22   6  13        4.30       -9.17     52.77 o 
 -20   6  13      260.78      227.07     52.38 o 
 -18   6  13      154.21      149.34     45.43 o 
 -16   6  13       46.74       36.87     27.58 o 
 -14   6  13        2.22      -19.34     22.27 o 
 -12   6  13       71.63       68.65     30.08 o 
 -10   6  13        1.42       16.58     24.12 o 
  -8   6  13      153.80      175.23     34.06 o 
  -6   6  13        0.11       -7.65     25.93 o 
  -4   6  13       71.77       75.44     32.68 o 
  -2   6  13      135.76      109.84     38.37 o 
   0   6  13        1.93      -24.00     33.00 o 
   2   6  13       95.98      109.71     36.26 o 
   4   6  13      774.25      819.33     66.41 o 
   6   6  13        2.23        7.35     22.55 o 
   8   6  13      104.67      106.01     29.85 o 
  10   6  13       66.79       62.80     37.99 o 
  12   6  13        6.26      -29.63     83.17 o 
  14   6  13        0.29      -20.26     41.32 o 
  16   6  13        4.72      -21.44     32.90 o 
  18   6  13        0.01      -33.20     35.23 o 
 -15   7  13      332.18      392.00     47.51 o 
 -13   7  13        0.09        1.04     30.44 o 
 -11   7  13      459.46      501.03     54.71 o 
  -9   7  13        3.04      -23.55     24.75 o 
  -7   7  13      367.81      315.25     91.42 o 
  -5   7  13      551.10      550.72    117.02 o 
  -3   7  13       68.80       56.09     33.82 o 
  -1   7  13      226.65      279.15     66.53 o 
   1   7  13        3.48       54.05     26.57 o 
   3   7  13       24.23       -8.15     31.94 o 
   5   7  13       46.41       22.19     28.18 o 
   7   7  13       19.03        5.87     26.35 o 
   9   7  13       39.14       31.32     49.69 o 
  11   7  13      256.63      358.32     47.71 o 
  -2   8  13      199.36      251.40     85.86 o 
 -28   0  14       69.17      126.29     47.11 o 
 -26   0  14        5.85       13.50     35.23 o 
 -24   0  14      145.49      173.67     37.38 o 
 -22   0  14       17.66       28.51     27.23 o 
 -20   0  14       16.17       43.65     27.94 o 
 -18   0  14      525.92      567.04     55.51 o 
 -16   0  14      253.47      263.31     40.25 o 
 -14   0  14     1268.68     1308.83     72.26 o 
 -12   0  14      209.00      261.64     41.29 o 
 -10   0  14       65.44       63.77     25.48 o 
  -8   0  14      283.18      261.78     29.24 o 
  -6   0  14     1192.00     1290.17     56.31 o 
  -4   0  14     6542.94     6290.24    150.27 o 
  -2   0  14     9082.18     9212.90    252.51 o 
   0   0  14      870.15      849.43     63.70 o 
   2   0  14      668.51      732.14     61.21 o 
   4   0  14     3162.40     3206.24    121.86 o 
   6   0  14      168.20      165.81     36.55 o 
   8   0  14      115.23      239.43     67.57 o 
  10   0  14      624.86      773.57     66.43 o 
  12   0  14      247.00      207.75     40.53 o 
  14   0  14     1703.35     1860.20     97.46 o 
  16   0  14        3.74        0.47     27.07 o 
  18   0  14      292.76      306.97     48.64 o 
  20   0  14        0.50      -13.72     23.94 o 
  22   0  14        6.52       82.67     57.44 o 
  24   0  14       40.71       94.64     57.64 o 
  26   0  14        4.76       17.01     56.44 o 
 -29   1  14      179.55      380.71     83.19 o 
 -27   1  14       64.06       57.13     24.79 o 
 -25   1  14        2.23       31.43     21.97 o 
 -23   1  14        0.04       28.96     21.43 o 
 -21   1  14      876.88      771.93     55.21 o 
 -19   1  14        2.45       -9.62     15.51 o 
 -17   1  14       24.98       21.67     19.49 o 
 -15   1  14       34.88       10.47     15.04 o 
 -13   1  14       21.03       -0.55     14.85 o 
 -11   1  14     1650.24     1620.30     49.39 o 
  -9   1  14      213.66      235.94     19.65 o 
  -7   1  14      670.05      723.72     34.94 o 
  -5   1  14     1686.84     1677.25     49.10 o 
  -3   1  14      642.03      591.94     32.40 o 
  -1   1  14     1081.38     1148.89     41.84 o 
   1   1  14     1561.35     1604.22     57.59 o 
   3   1  14        2.73      -16.13     16.13 o 
   5   1  14      175.46      162.25     25.47 o 
   7   1  14     1185.35     1082.02     51.16 o 
   9   1  14       95.00       75.70     21.38 o 
  11   1  14      237.94      171.40     32.23 o 
  13   1  14      227.88      234.56     35.36 o 
  15   1  14       36.27       44.82     26.50 o 
  17   1  14       23.72       -3.44     21.75 o 
  19   1  14       90.08       80.45     30.15 o 
  21   1  14       21.34       47.77     28.42 o 
  23   1  14        1.35       23.29     27.19 o 
  25   1  14      201.94      185.48     38.72 o 
 -30   2  14       58.33      -43.68     43.68 o 
 -28   2  14        2.16       11.72     48.56 o 
 -26   2  14       22.67       33.95     23.49 o 
 -24   2  14       12.19       28.89     23.12 o 
 -22   2  14        6.52       24.34     22.55 o 
 -20   2  14       20.01       37.93     22.80 o 
 -18   2  14       48.08       42.58     28.22 o 
 -16   2  14      271.16      199.06     38.27 o 
 -14   2  14      398.22      420.99     48.73 o 
 -12   2  14       88.77      110.90     24.21 o 
 -10   2  14      167.64      182.98     27.39 o 
  -8   2  14       26.69       33.39     19.09 o 
  -6   2  14       42.86       52.96     17.59 o 
  -4   2  14     1066.06     1116.74     46.20 o 
  -2   2  14     1017.44     1012.61     43.02 o 
   0   2  14        5.16        0.75     20.27 o 
   2   2  14     1739.82     1809.61     90.75 o 
   4   2  14      751.14      855.01     55.30 o 
   6   2  14       21.54        3.07     22.07 o 
   8   2  14       16.11       30.76     23.99 o 
  10   2  14      130.24      118.70     29.47 o 
  12   2  14       16.56       16.71     23.24 o 
  14   2  14        1.77       -0.11     21.86 o 
  16   2  14       92.09       67.34     26.84 o 
  18   2  14       27.34       24.52     26.78 o 
  20   2  14      212.52      145.19     34.82 o 
  22   2  14      164.56      185.79     38.74 o 
  24   2  14      155.68      211.84     40.38 o 
 -27   3  14       48.79        5.61     56.14 o 
 -25   3  14       97.14       98.21     38.66 o 
 -23   3  14       36.61       54.86     34.90 o 
 -21   3  14       11.71        5.09     35.05 o 
 -19   3  14        4.45        0.60     25.56 o 
 -17   3  14       49.59      115.69     36.06 o 
 -15   3  14       27.71       36.44     28.35 o 
 -13   3  14      108.30      132.79     26.32 o 
 -11   3  14      427.28      403.81     37.87 o 
  -9   3  14       23.53       20.22     18.73 o 
  -7   3  14       91.82       45.01     21.15 o 
  -5   3  14        0.20       22.00     19.47 o 
  -3   3  14       87.82       85.03     25.45 o 
  -1   3  14       66.30       79.57     30.90 o 
   1   3  14       16.02       11.71     26.31 o 
   3   3  14       19.75      -19.22     19.22 o 
   5   3  14      153.33      181.18     31.02 o 
   7   3  14     1228.95     1248.35     80.15 o 
   9   3  14      176.87      157.72     31.89 o 
  11   3  14        6.35       27.46     23.54 o 
  13   3  14        4.57        0.25     23.48 o 
  15   3  14       39.73       32.91     26.23 o 
  17   3  14        3.92      -22.85     22.85 o 
  19   3  14       17.91      -23.37     24.43 o 
  21   3  14       10.01        5.59     27.54 o 
  23   3  14        4.84       -5.55     28.39 o 
 -26   4  14       35.39        3.93     52.59 o 
 -24   4  14      405.41      412.28     59.90 o 
 -22   4  14       23.86       55.48     38.76 o 
 -20   4  14      189.90      296.82     49.78 o 
 -18   4  14        7.35       25.14     30.30 o 
 -16   4  14       68.89       58.45     30.50 o 
 -14   4  14      169.51      207.40     32.66 o 
 -12   4  14      429.33      549.10     45.27 o 
 -10   4  14       47.94       27.54     20.50 o 
  -8   4  14     1093.31     1102.93     60.18 o 
  -6   4  14      360.75      423.36     39.06 o 
  -4   4  14      459.84      369.76     48.49 o 
  -2   4  14      901.73      828.42     69.65 o 
   0   4  14       94.11      102.93     31.94 o 
   2   4  14      149.07      200.66     42.19 o 
   4   4  14      137.09      130.84     37.19 o 
   6   4  14      635.27      683.48     77.53 o 
   8   4  14       29.14      -26.25     26.25 o 
  10   4  14        1.11      -26.89     27.36 o 
  12   4  14      422.05      381.56     44.13 o 
  14   4  14       37.38       45.00     27.55 o 
  16   4  14       65.87       42.78     29.98 o 
  18   4  14       34.05       55.47     30.90 o 
  20   4  14       50.32       58.81     34.35 o 
  22   4  14       67.41      121.95     38.07 o 
 -23   5  14      116.61      114.23     69.43 o 
 -21   5  14      135.71      118.89     41.38 o 
 -19   5  14      107.55      131.66     45.34 o 
 -17   5  14      130.60      153.62     43.88 o 
 -15   5  14      260.62      284.93     58.68 o 
 -13   5  14      231.82      269.79     46.77 o 
 -11   5  14      406.60      476.24     45.60 o 
  -9   5  14       82.52       93.68     27.72 o 
  -7   5  14       20.08       16.28     22.10 o 
  -5   5  14      628.79      517.33     58.68 o 
  -3   5  14       37.31       11.79     27.54 o 
  -1   5  14       10.53       21.11     29.26 o 
   1   5  14        6.82      -26.44     26.44 o 
   3   5  14      217.92      312.81     49.24 o 
   5   5  14      832.90      797.15     73.08 o 
   7   5  14     1302.06     1247.77     70.17 o 
   9   5  14       49.78       34.73     35.71 o 
  11   5  14      379.83      387.49     58.76 o 
  13   5  14        6.49      -28.65     28.65 o 
  15   5  14       40.52       -0.80     35.86 o 
  17   5  14      144.70      112.11     49.74 o 
  19   5  14        0.62       -5.58     35.68 o 
 -18   6  14      166.18      182.97     48.95 o 
 -16   6  14        0.97      -22.59     22.59 o 
 -14   6  14       58.27        3.17     24.89 o 
 -12   6  14      365.95      407.46     73.07 o 
 -10   6  14      107.07       79.25     29.32 o 
  -8   6  14      413.00      460.46     59.21 o 
  -6   6  14       27.84       12.77     29.60 o 
  -4   6  14        0.94      -17.53     27.92 o 
  -2   6  14       62.00       71.04     35.75 o 
   0   6  14       15.67      -21.54     45.94 o 
   2   6  14      450.26      426.76     58.81 o 
   4   6  14       57.90      103.38     29.37 o 
   6   6  14        1.77       13.79     24.22 o 
   8   6  14      355.69      405.81     46.71 o 
  10   6  14      219.90      195.00     46.43 o 
  12   6  14        1.20      -26.84     33.90 o 
  14   6  14       65.28       96.94     43.54 o 
 -13   7  14       59.51       28.72     31.39 o 
 -11   7  14       21.18       -2.34     32.50 o 
  -9   7  14       80.80       86.44     38.72 o 
  -7   7  14       40.14       37.32     35.34 o 
  -5   7  14      224.11      196.28     47.56 o 
  -3   7  14       26.17      -20.37     46.35 o 
  -1   7  14      259.16      303.20     53.55 o 
   1   7  14        0.82       13.45     25.93 o 
   3   7  14        3.32        2.18     25.06 o 
   5   7  14      121.71       78.77     29.95 o 
   7   7  14        2.55       -6.91     26.23 o 
 -27   1  15       17.15       -1.86     44.98 o 
 -25   1  15       40.34       78.20     27.73 o 
 -23   1  15       24.64       21.39     21.21 o 
 -21   1  15      303.98      281.35     36.74 o 
 -19   1  15      160.32      181.31     32.15 o 
 -17   1  15      178.34      205.52     30.87 o 
 -15   1  15      584.23      595.17     47.52 o 
 -13   1  15      211.71      202.15     25.52 o 
 -11   1  15      913.64      986.28     50.57 o 
  -9   1  15      273.01      242.25     26.33 o 
  -7   1  15       14.46        0.70     13.64 o 
  -5   1  15       47.40       57.02     15.69 o 
  -3   1  15        8.13       11.75     14.24 o 
  -1   1  15      305.34      326.12     31.42 o 
   1   1  15       84.02       81.06     22.37 o 
   3   1  15      588.16      526.57     38.64 o 
   5   1  15       11.73       24.99     19.42 o 
   7   1  15       98.37       62.29     21.94 o 
   9   1  15      245.78      266.79     30.91 o 
  11   1  15       15.23        3.24     23.62 o 
  13   1  15      212.92      177.79     34.95 o 
  15   1  15        1.25       25.35     24.89 o 
  17   1  15       34.24       62.05     28.01 o 
  19   1  15       21.31      -23.90     24.08 o 
  21   1  15       18.62       15.26     26.84 o 
  23   1  15      163.71      211.95     39.48 o 
 -28   2  15        6.64       27.73     55.12 o 
 -26   2  15      153.77      159.42     69.57 o 
 -24   2  15      230.81      316.22     40.46 o 
 -22   2  15        2.82      -15.69     20.40 o 
 -20   2  15      126.30      142.43     37.38 o 
 -18   2  15      269.57      311.79     46.99 o 
 -16   2  15        8.25        9.85     25.53 o 
 -14   2  15      328.01      453.48     71.47 o 
 -12   2  15      425.60      472.62     51.57 o 
 -10   2  15      120.64      152.78     26.76 o 
  -8   2  15      146.73      132.38     25.71 o 
  -6   2  15       20.61        7.06     28.89 o 
  -4   2  15      191.60      194.15     23.79 o 
  -2   2  15     2902.02     3117.54     99.00 o 
   0   2  15      879.70      901.95     57.00 o 
   2   2  15      251.61      363.92     39.88 o 
   4   2  15      113.34       94.06     28.28 o 
   6   2  15      584.21      615.31     49.82 o 
   8   2  15       45.14       28.19     25.50 o 
  10   2  15     2008.39     1971.96     83.05 o 
  12   2  15        9.58      -20.50     21.50 o 
  14   2  15       43.15      107.45     48.53 o 
  16   2  15       42.15       88.22     29.34 o 
  18   2  15       78.27      108.33     32.86 o 
  20   2  15       59.45       60.14     31.38 o 
  22   2  15        8.08       22.28     29.50 o 
 -25   3  15      164.25       90.73     61.87 o 
 -23   3  15       93.13      109.23     40.84 o 
 -21   3  15      927.55     1007.41     86.03 o 
 -19   3  15        6.86       41.38     31.60 o 
 -17   3  15       82.99      111.72     36.37 o 
 -15   3  15       81.52      135.79     37.48 o 
 -13   3  15       76.46       74.99     31.14 o 
 -11   3  15      256.85      239.76     33.03 o 
  -9   3  15     1044.84     1077.78     58.56 o 
  -7   3  15       60.01       42.60     21.23 o 
  -5   3  15      298.45      326.62     34.93 o 
  -3   3  15      203.61      234.20     43.12 o 
  -1   3  15      312.10      193.09     40.33 o 
   1   3  15     1154.91     1045.39     77.77 o 
   3   3  15       49.80       10.20     31.68 o 
   5   3  15      912.36     1038.71     64.63 o 
   7   3  15      678.07      590.34     50.80 o 
   9   3  15      164.68      197.67     36.00 o 
  11   3  15        0.65       -8.30     23.20 o 
  13   3  15       31.18       -8.77     23.63 o 
  15   3  15      121.74       71.96     30.30 o 
  17   3  15       31.85       37.70     28.62 o 
  19   3  15        4.58        3.68     27.56 o 
  21   3  15       87.13      132.18     37.00 o 
 -24   4  15      241.09      229.63     78.11 o 
 -22   4  15       21.94       22.09     36.00 o 
 -20   4  15       51.92       79.28     36.39 o 
 -18   4  15      188.58      157.27     40.53 o 
 -16   4  15        4.89       49.13     37.06 o 
 -14   4  15       22.04        4.67     28.08 o 
 -12   4  15        7.59       17.01     22.31 o 
 -10   4  15      324.06      210.27     37.28 o 
  -8   4  15      128.90      193.79     42.42 o 
  -6   4  15        0.18       -6.51     49.64 o 
  -4   4  15       16.47      -24.03     27.31 o 
  -2   4  15       26.43        3.81     28.91 o 
   0   4  15       31.32       27.63     56.27 o 
   2   4  15       94.69       72.47     35.26 o 
   4   4  15      224.29      247.65     48.07 o 
   6   4  15      861.08      943.54     80.45 o 
   8   4  15      333.69      263.50     50.40 o 
  10   4  15      321.56      414.51     70.72 o 
  12   4  15      111.23       90.51     39.48 o 
  14   4  15      100.13       60.25     39.55 o 
  16   4  15       28.51      -10.43     34.35 o 
  18   4  15      133.96      133.04     36.49 o 
 -21   5  15      115.03      137.40     71.52 o 
 -19   5  15      253.42      163.53     74.50 o 
 -17   5  15        2.93       12.14     43.89 o 
 -15   5  15       59.65       47.63     32.45 o 
 -13   5  15       16.97      -15.01     22.18 o 
 -11   5  15       79.82       54.97     26.18 o 
  -9   5  15        0.20       15.14     29.33 o 
  -7   5  15       68.35       83.40     43.40 o 
  -5   5  15        2.73       -1.88     29.41 o 
  -3   5  15      128.26       71.56     35.51 o 
  -1   5  15       65.08       61.73     33.14 o 
   1   5  15      203.33      164.18     43.06 o 
   3   5  15      194.84      192.32     44.00 o 
   5   5  15       16.81       53.98     83.24 o 
   7   5  15        6.77       16.62     34.39 o 
   9   5  15       33.84      -34.13     71.64 o 
  11   5  15      318.65      370.41     56.96 o 
  13   5  15       70.66       78.76     40.79 o 
  15   5  15        0.02       29.10     39.63 o 
 -16   6  15       61.93       81.07     40.08 o 
 -14   6  15      124.89      163.26     34.89 o 
 -12   6  15      123.50      122.23     33.10 o 
 -10   6  15       40.46       33.18     35.18 o 
  -8   6  15      207.52      187.27     46.98 o 
  -6   6  15       39.56       66.24     58.26 o 
  -4   6  15       28.99        9.22     41.49 o 
  -2   6  15       62.20       45.05     35.92 o 
   0   6  15       42.82       39.16     32.65 o 
   2   6  15       12.89       25.14     34.53 o 
   4   6  15        5.39      -26.15     30.15 o 
   6   6  15        0.60      -19.24     23.93 o 
   8   6  15        4.58       30.77     34.72 o 
  10   6  15        0.33      -18.55     35.01 o 
  -5   7  15       11.66       -2.90     44.82 o 
  -3   7  15        0.12      -17.47     31.01 o 
  -1   7  15        1.43       -5.38     33.73 o 
   1   7  15      222.29      306.65     54.79 o 
 -24   0  16       61.27      147.98     47.47 o 
 -22   0  16      311.72      600.01     89.38 o 
 -20   0  16      684.05      513.73     79.86 o 
 -18   0  16     2917.32     2719.37    118.86 o 
 -16   0  16      569.86      571.95     58.77 o 
 -14   0  16      931.56      726.14     64.84 o 
 -12   0  16      985.66      990.06     74.92 o 
 -10   0  16      120.62      138.38     44.27 o 
  -8   0  16      594.13      676.96     71.65 o 
  -6   0  16     1276.15     1200.26     80.14 o 
  -4   0  16      176.64      176.01     38.74 o 
  -2   0  16        0.69      -12.98     24.97 o 
   0   0  16      274.73      349.42     48.50 o 
   2   0  16       42.73       64.46     32.03 o 
   4   0  16       30.55       20.67     28.57 o 
   6   0  16      109.05       22.03     29.31 o 
   8   0  16      686.77      698.40     68.26 o 
  10   0  16      673.40      784.59    105.27 o 
  12   0  16       49.02        6.24     50.27 o 
  14   0  16       97.81       27.05     29.87 o 
  16   0  16        1.39      -28.09     45.54 o 
  18   0  16       38.86       73.02     34.45 o 
  20   0  16       67.42        3.61     51.35 o 
  22   0  16       31.55       46.02     52.98 o 
 -25   1  16       24.79       12.22     52.26 o 
 -23   1  16       79.65      104.57     28.03 o 
 -21   1  16      151.20      194.66     33.38 o 
 -19   1  16       64.27       43.50     21.78 o 
 -17   1  16        5.24       23.86     21.66 o 
 -15   1  16       44.45       63.47     22.55 o 
 -13   1  16      662.27      740.11     81.97 o 
 -11   1  16       45.31       32.57     45.10 o 
  -9   1  16      408.41      383.14     33.03 o 
  -7   1  16      539.96      529.67     37.00 o 
  -5   1  16       68.20       66.64     19.26 o 
  -3   1  16       76.88      106.34     22.81 o 
  -1   1  16      813.01      737.94     45.37 o 
   1   1  16     2652.88     2929.44     84.88 o 
   3   1  16      480.32      498.34     39.09 o 
   5   1  16       26.72       31.62     21.11 o 
   7   1  16      918.39      948.65     73.42 o 
   9   1  16      175.45      193.58     35.46 o 
  11   1  16       60.86       53.62     28.25 o 
  13   1  16      226.89      280.77     57.85 o 
  15   1  16       13.58       36.90     28.75 o 
  17   1  16      140.79      134.11     35.33 o 
  19   1  16       22.82       65.11     38.22 o 
  21   1  16       39.52       64.29     31.13 o 
 -26   2  16       45.32       16.38     62.20 o 
 -24   2  16       93.98      141.70     50.40 o 
 -22   2  16      115.37      222.26     44.69 o 
 -20   2  16        2.81       22.57     26.74 o 
 -18   2  16       79.63       74.80     65.29 o 
 -16   2  16       61.59       86.93     55.86 o 
 -14   2  16       13.42       14.22     24.75 o 
 -12   2  16       25.85       50.61     27.54 o 
 -10   2  16       28.44       38.67     21.92 o 
  -8   2  16       59.80       73.88     24.32 o 
  -6   2  16      195.08      224.38     30.66 o 
  -4   2  16      128.37      162.36     40.47 o 
  -2   2  16       18.23       41.21     31.91 o 
   0   2  16      185.16      208.59     34.51 o 
   2   2  16       25.18       13.74     27.42 o 
   4   2  16      830.90      868.49     59.64 o 
   6   2  16        1.11      -30.83     40.35 o 
   8   2  16      667.74      602.69     52.85 o 
  10   2  16        0.67        7.74     24.72 o 
  12   2  16       49.90       12.10     25.79 o 
  14   2  16      157.78      140.85     34.61 o 
  16   2  16       48.47       85.92     31.96 o 
  18   2  16        4.33       24.20     28.56 o 
  20   2  16       10.95       30.25     31.16 o 
 -23   3  16        1.01      -49.25     49.25 o 
 -21   3  16       50.03       87.96     34.17 o 
 -19   3  16        4.63      -10.24     28.70 o 
 -17   3  16       43.64       79.23     33.78 o 
 -15   3  16      101.40      113.73     34.82 o 
 -13   3  16       29.15        0.88     24.57 o 
 -11   3  16      237.12      223.11     33.12 o 
  -9   3  16       88.54       92.14     26.45 o 
  -7   3  16       92.90      104.91     36.12 o 
  -5   3  16       20.64       22.35     29.01 o 
  -3   3  16      263.76      225.81     56.59 o 
  -1   3  16       18.49        0.63     31.64 o 
   1   3  16        0.47      -27.64     27.64 o 
   3   3  16        9.83        4.47     36.85 o 
   5   3  16      833.37      892.89     76.89 o 
   7   3  16      131.19       87.02     40.96 o 
   9   3  16       42.52        5.38     26.67 o 
  11   3  16        1.15       -8.59     26.81 o 
  13   3  16        1.57       11.13     26.22 o 
  15   3  16        7.24      -24.02     25.32 o 
  17   3  16        0.02       30.80     30.78 o 
  19   3  16        0.41        7.49     38.25 o 
 -20   4  16       52.81       70.70     37.06 o 
 -18   4  16      204.93      231.09     49.28 o 
 -16   4  16       32.78       54.18     31.19 o 
 -14   4  16       22.82       45.89     31.44 o 
 -12   4  16      104.64      100.97     29.15 o 
 -10   4  16        1.76        8.23     23.08 o 
  -8   4  16      251.94      311.50     56.13 o 
  -6   4  16       97.34      116.52     38.46 o 
  -4   4  16        0.99      -27.91     27.91 o 
  -2   4  16      307.41      255.20     47.88 o 
   0   4  16     1232.58     1243.70     91.79 o 
   2   4  16       58.05       16.43     35.00 o 
   4   4  16       54.69       38.14     49.03 o 
   6   4  16       25.63       39.52     69.30 o 
   8   4  16        7.40      -31.20     60.23 o 
  10   4  16      106.62      169.07     44.53 o 
  12   4  16       13.65       49.03     39.77 o 
  14   4  16       16.84       25.70     38.13 o 
  16   4  16       19.52      122.27     68.23 o 
 -17   5  16        0.08        6.88     32.26 o 
 -15   5  16       93.88       82.20     40.11 o 
 -13   5  16       62.14       83.86     34.93 o 
 -11   5  16        0.03        1.12     31.35 o 
  -9   5  16      332.90      234.30     46.66 o 
  -7   5  16       10.79      -27.21     38.99 o 
  -5   5  16      161.44      132.13     41.03 o 
  -3   5  16      427.86      423.88     57.96 o 
  -1   5  16        1.14      -27.47     27.91 o 
   1   5  16      469.23      443.92     76.57 o 
   3   5  16      215.79      155.65     45.00 o 
   5   5  16       81.38       63.58     40.90 o 
   7   5  16      101.21       63.76     38.76 o 
   9   5  16      109.71       64.66     42.06 o 
  11   5  16        6.91      -25.04     34.73 o 
  13   5  16      151.70      137.95     71.26 o 
 -10   6  16      140.81      155.71     45.41 o 
  -8   6  16      501.60      678.22     74.97 o 
  -6   6  16       42.12      -22.48     33.91 o 
  -4   6  16        4.27      -31.81     31.81 o 
  -2   6  16      407.06      364.93     74.47 o 
   0   6  16       11.56       17.52     36.98 o 
   2   6  16       29.60      -32.25     32.25 o 
   4   6  16       75.83      197.06     49.87 o 
   6   6  16      293.04      340.84     90.45 o 
 -21   1  17       73.03       84.93     27.04 o 
 -19   1  17      211.70      251.28     95.60 o 
 -17   1  17        3.54       34.05     27.53 o 
 -15   1  17      499.49      498.41     55.18 o 
 -13   1  17       40.66       38.26     26.32 o 
 -11   1  17        0.33       21.37     31.37 o 
  -9   1  17      349.86      483.73     69.63 o 
  -7   1  17       20.05       15.46     18.69 o 
  -5   1  17       11.33      -20.47     25.56 o 
  -3   1  17       17.69       24.37     42.07 o 
  -1   1  17       99.34       89.25     23.34 o 
   1   1  17        9.92       35.94     21.19 o 
   3   1  17      340.65      375.43     37.09 o 
   5   1  17      434.69      472.66     57.08 o 
   7   1  17        7.97       30.78     27.11 o 
   9   1  17       64.85       29.35     27.98 o 
  11   1  17      111.38      147.08     34.69 o 
  13   1  17      242.37      204.89     39.88 o 
  15   1  17        4.61      -26.66     26.66 o 
  17   1  17        0.10       40.28     31.30 o 
  19   1  17       17.47       36.19     41.71 o 
 -22   2  17      216.47      180.30     44.65 o 
 -20   2  17        0.33       34.36     29.71 o 
 -18   2  17      480.08      602.64     64.43 o 
 -16   2  17      172.37      271.22     79.87 o 
 -14   2  17        7.25       26.87     26.40 o 
 -12   2  17      183.57      221.72     40.93 o 
 -10   2  17      139.51      151.20     35.15 o 
  -8   2  17        6.55      -10.02     28.08 o 
  -6   2  17      216.51      124.84     38.39 o 
  -4   2  17      399.96      349.93     92.48 o 
  -2   2  17       10.41      -21.59     37.23 o 
   0   2  17      416.41      454.02     57.86 o 
   2   2  17        0.94      -36.67     36.67 o 
   4   2  17      195.85      253.68     38.32 o 
   6   2  17      104.88       92.12     31.29 o 
   8   2  17      132.21      114.81     33.99 o 
  10   2  17      211.78      254.57     47.36 o 
  12   2  17       35.78       68.65     29.64 o 
  14   2  17        0.30        0.65     28.30 o 
  16   2  17      190.18      167.13     39.79 o 
  18   2  17       18.28       12.41     36.44 o 
 -21   3  17      241.14      258.77     48.80 o 
 -19   3  17      122.64      262.70     48.14 o 
 -17   3  17        3.77       35.02     29.88 o 
 -15   3  17      318.88      401.30     68.81 o 
 -13   3  17      389.79      439.33    119.75 o 
 -11   3  17        1.26      -35.23     35.23 o 
  -9   3  17      355.58      394.94     63.72 o 
  -7   3  17        2.29      -11.65     28.82 o 
  -5   3  17      252.07      249.88     48.06 o 
  -3   3  17       64.93      102.60     64.28 o 
  -1   3  17        0.02      -26.94     26.94 o 
   1   3  17      323.38      420.23     58.16 o 
   3   3  17      194.37      229.38     49.12 o 
   5   3  17       70.90       66.32     38.69 o 
   7   3  17        0.32      -19.08     35.25 o 
   9   3  17      426.11      447.36    127.76 o 
  11   3  17       28.60      -16.57     45.09 o 
  13   3  17      219.36      153.56     38.70 o 
  15   3  17      161.41      141.12     36.78 o 
 -18   4  17      134.23      172.74     44.42 o 
 -16   4  17      140.07      188.85     44.69 o 
 -14   4  17       44.69       80.94     35.07 o 
 -12   4  17        3.73       60.20     56.21 o 
 -10   4  17        0.48      -28.47     28.47 o 
  -8   4  17       92.52       47.88     36.18 o 
  -6   4  17       85.47       45.40     36.94 o 
  -4   4  17       51.19       45.46     38.35 o 
  -2   4  17       12.42       34.11     35.14 o 
   0   4  17      151.01      111.63     43.52 o 
   2   4  17      101.95      120.27     44.12 o 
   4   4  17      888.29      919.15     84.37 o 
   6   4  17       49.03       17.45     38.64 o 
   8   4  17       10.17       12.11     43.67 o 
  10   4  17      121.24       90.71     52.88 o 
  12   4  17       53.67       20.11     50.80 o 
 -13   5  17        8.58      -27.37     44.34 o 
 -11   5  17       96.27       98.46     55.34 o 
  -9   5  17       11.14      -21.09     33.73 o 
  -7   5  17       64.22       49.68     38.00 o 
  -5   5  17       41.16      -14.66     91.62 o 
  -3   5  17        8.02      -37.50     37.50 o 
  -1   5  17        0.33      -28.63     34.88 o 
   1   5  17       31.92        9.94     38.23 o 
   3   5  17        1.56      -16.71     36.58 o 
   5   5  17       31.29       32.38     40.46 o 
   7   5  17       53.69       24.60     40.94 o 
 -20   0  18       80.48       45.44     38.55 o 
 -18   0  18      429.41      474.36     79.81 o 
 -16   0  18      312.34      288.14     64.13 o 
 -14   0  18       46.98       40.64     36.54 o 
 -12   0  18       70.62       94.92     34.35 o 
 -10   0  18      488.85      511.42     57.45 o 
  -8   0  18      126.80      147.95     58.68 o 
  -6   0  18      254.63      120.95     57.81 o 
  -4   0  18      118.93      140.32     38.69 o 
  -2   0  18        6.56        7.79     29.84 o 
   0   0  18      174.70      159.26     42.38 o 
   2   0  18        2.66       11.51     40.27 o 
   4   0  18       72.60       87.37     36.63 o 
   6   0  18      192.72      271.66     51.08 o 
   8   0  18      119.28      157.91     42.18 o 
  10   0  18      718.03      906.02     94.45 o 
  12   0  18      100.43      105.89     39.62 o 
  14   0  18      148.56      220.85     49.15 o 
  16   0  18      265.26      235.06     76.92 o 
 -19   1  18      200.53      215.81     36.18 o 
 -17   1  18      180.71      165.50     65.62 o 
 -15   1  18      158.21      170.45     39.25 o 
 -13   1  18      414.62      598.44     78.89 o 
 -11   1  18        7.76       39.41     31.64 o 
  -9   1  18       82.13      116.17     59.20 o 
  -7   1  18      323.89      342.54     79.45 o 
  -5   1  18       41.82       23.93     31.55 o 
  -3   1  18      308.02      307.99     40.67 o 
  -1   1  18      165.00      245.90     37.72 o 
   1   1  18       75.92       45.24     28.53 o 
   3   1  18        0.48      -23.93     23.93 o 
   5   1  18        0.01       12.31     26.07 o 
   7   1  18       86.42       56.24     29.77 o 
   9   1  18       20.80       38.36     30.17 o 
  11   1  18      375.28      351.24     47.74 o 
  13   1  18      369.62      414.83     50.94 o 
  15   1  18      146.06      167.09     40.20 o 
 -20   2  18       15.72       84.03     34.82 o 
 -18   2  18        3.23       -4.83     55.92 o 
 -16   2  18       21.80       78.49     62.89 o 
 -14   2  18       66.92       88.31     47.17 o 
 -12   2  18        6.94       59.89     30.72 o 
 -10   2  18       72.55       36.88     46.65 o 
  -8   2  18        1.06      -40.15     42.59 o 
  -6   2  18      138.79       52.25     40.38 o 
  -4   2  18      170.03      136.55     41.90 o 
  -2   2  18       61.00       51.49     36.02 o 
   0   2  18      166.46      209.87     45.72 o 
   2   2  18       48.36       80.47     38.81 o 
   4   2  18      176.10      188.88     46.45 o 
   6   2  18       11.19       31.12     29.58 o 
   8   2  18        9.04      -17.13     27.25 o 
  10   2  18        1.13      -25.45     25.45 o 
  12   2  18       21.49       26.62     29.27 o 
  14   2  18        1.68      -17.27     35.17 o 
 -17   3  18        0.02       49.94     58.99 o 
 -15   3  18       65.41      162.71     81.67 o 
 -13   3  18        0.03       -1.87     46.42 o 
 -11   3  18       39.29       23.43     53.66 o 
  -9   3  18       21.71       52.28     55.67 o 
  -7   3  18       18.15       16.90     34.72 o 
  -5   3  18        1.20      -17.93     33.40 o 
  -3   3  18       50.79       61.06     35.81 o 
  -1   3  18      143.34      182.58     46.17 o 
   1   3  18        1.02      -10.32     32.67 o 
   3   3  18      758.74      796.36     79.31 o 
   5   3  18       52.73       41.24     38.52 o 
   7   3  18       12.70      -30.11     30.11 o 
   9   3  18       31.79      -50.96     53.23 o 
  11   3  18        0.00      -33.13     33.13 o 
 -14   4  18      111.30      123.75     69.30 o 
 -12   4  18      108.49       72.61     63.14 o 
 -10   4  18      438.85      553.92    107.82 o 
  -8   4  18       56.46       42.52     38.69 o 
  -6   4  18      112.19       35.91     38.93 o 
  -4   4  18       32.77      -31.37     36.81 o 
  -2   4  18        8.60      -20.60     44.36 o 
   0   4  18       78.42       55.05     39.56 o 
   2   4  18      251.32      192.41     53.10 o 
   4   4  18      138.90      146.90     49.30 o 
   6   4  18        0.78       16.49     39.30 o 
   8   4  18       28.20      -53.64     53.64 o 
 -17   1  19       14.06       88.75     43.60 o 
 -15   1  19       57.00      113.27     48.59 o 
 -13   1  19       78.96      189.31     87.80 o 
 -11   1  19       33.35       14.68     49.18 o 
  -9   1  19        8.20       67.90     53.71 o 
  -7   1  19       27.97       89.63     57.11 o 
  -5   1  19        0.89       -5.23     44.65 o 
  -3   1  19       34.33      -20.56     53.93 o 
  -1   1  19        0.52      -28.33     28.33 o 
   1   1  19        8.36       15.82     28.72 o 
   3   1  19        7.53       18.16     28.59 o 
   5   1  19       27.01      101.33     33.76 o 
   7   1  19        3.17       12.26     29.14 o 
   9   1  19       42.58       75.01     34.44 o 
  11   1  19       17.07       -2.49     29.69 o 
 -14   2  19       23.99      -20.54     52.11 o 
 -12   2  19       41.30       87.68     60.57 o 
 -10   2  19      220.26      241.82     75.78 o 
  -8   2  19      236.23      183.58     68.97 o 
  -6   2  19        3.69       24.05     52.40 o 
  -4   2  19        0.10      -24.31     32.37 o 
  -2   2  19        9.42      -28.91     28.91 o 
   0   2  19        0.56       18.98     36.86 o 
   2   2  19       50.29       30.00     37.66 o 
   4   2  19        0.17      -15.85     35.55 o 
   6   2  19      582.56      584.39     71.66 o 
   8   2  19       23.17        0.90     38.44 o 
 -11   3  19      194.32      169.81     71.63 o 
  -9   3  19        3.27      -29.48     52.16 o 
  -7   3  19       95.27       65.52     60.60 o 
  -5   3  19        0.05      -14.78     35.44 o 
  -3   3  19      299.35      322.25     57.58 o 
  -1   3  19      108.16      129.57     46.93 o 
   1   3  19       45.04      -35.12     35.62 o 
   3   3  19       77.83      102.71     43.59 o 
   5   3  19      219.38      183.74     52.46 o 
  -4   0  20        2.01      -41.97     46.95 o 
  -2   0  20       11.26       42.06     53.35 o 
   0   0  20       25.43       18.77     33.90 o 
   2   0  20      179.22      255.66     49.74 o 
   4   0  20        9.82       73.85     37.83 o 
 -11   1  20      208.24      242.94     76.24 o 
  -9   1  20       29.52       27.72     57.18 o 
  -7   1  20      181.23      121.90     65.00 o 
  -5   1  20       19.55       82.88     60.09 o 
  -3   1  20      121.76       57.15     60.44 o 
  -1   1  20       61.72      100.36     41.50 o 
   1   1  20        1.66       17.81     35.70 o 
   3   1  20      336.47      386.64     80.03 o 
  -6   2  20       10.68       -8.99     54.98 o 
  -4   2  20        0.47      -19.51     54.71 o 
  -2   2  20       52.84       31.26     48.18 o 
   0   2  20       91.08       69.59     43.48 o 
                                                 
